# Supplementary material for: Highly loaded bimetallic iron-cobalt catalysts for hydrogen release from ammonia
Source: Nat Commun. 2024 Jan 29;15:871. doi: 10.1038/s41467-023-44661-6 (PMC10824716; doi:10.1038/s41467-023-44661-6)
Supplement: Supplementary file 3 — Source data [file 41467_2023_44661_MOESM3_ESM.xlsx]

## Sheet: Figure 1b
Figure 1b	XRD patterns of LDH precursor and MgFe2O4 spinel pre-catalyst
2 Theta	MgFe-LDH	2 Theta	MgFe2O4			2 Theta	Magnesioferrite	2Theta	Hydrotalcite
5	713.95	5	646			18.31	30.8	11.692	1000
5.0103	709.66	5.0207	650.38			30.12	359.3	23.509	390.664
5.0207	705.72	5.0413	629.51			35.47	1000	33.962	0.01943
5.031	715.03	5.062	633.55			37.11	38	34.491	299.678
5.0413	731.13	5.0826	638.77			43.11	171.3	35.585	41.5733
5.0517	709.12	5.1033	631.87			47.2	0	36.035	156.623
5.062	709.66	5.124	632.88			53.48	122.3	38.49	172.4
5.0723	713.77	5.1446	641.29			57.01	274.3	41.72	170.105
5.0826	707.87	5.1653	632.71			57.01	59.4	45.596	222.913
5.093	701.43	5.186	629.68			62.61	440.7	48.087	7.70267
5.1033	722.36	5.2066	629.35			65.83	2.9	50.01	310.338
5.1136	722	5.2273	636.24			66.89	0	54.885	0.84268
5.124	705.9	5.2479	627.83			71.03	45.2	60.172	115.799
5.1343	685.15	5.2686	643.82			74.07	91.2	60.777	156.764
5.1446	714.85	5.2893	628.67			75.07	25	61.233	0.21572
5.155	698.21	5.3099	639.1			79.04	21.2	62.13	149.719
5.1653	698.03	5.3306	625.64			81.98	2.3	65.844	1.33311
5.1756	685.51	5.3513	629.51			81.98	0	66.096	45.0165
5.186	694.99	5.3719	618.91			86.84	52.9	71.481	4.7605
5.1963	707.16	5.3926	626.65			89.74	61.4	71.794	3.25714
5.2066	698.75	5.4132	617.9			89.74	86.3	71.901	71.8141
5.217	703.76	5.4339	617.4					72.455	0.76974
5.2273	697.32	5.4546	625.31					72.731	15.5477
5.2376	707.33	5.4752	630.52					74.281	25.4573
5.2479	700.54	5.4959	625.14					75.345	14.8465
5.2583	684.79	5.5166	618.91					76.431	35.1526
5.2686	697.32	5.5372	613.53					78.363	26.9226
5.2789	694.63	5.5579	602.59					79.168	10.0205
5.2893	699.82	5.5786	622.78					81.013	1.64641
5.2996	695.17	5.5992	612.01					82.48	43.8558
5.3099	696.42	5.6199	612.69					85.273	14.2671
5.3203	702.33	5.6405	607.13					86.363	1.18723
5.3306	693.74	5.6612	610.5					--	--
5.3409	694.28	5.6819	614.87					--	--
5.3513	690.52	5.7025	615.21					--	--
5.3616	692.84	5.7232	601.92					--	--
5.3719	693.92	5.7438	606.97					--	--
5.3823	687.84	5.7645	603.6
5.3926	683.18	5.7852	609.83
5.4029	680.32	5.8058	605.79
5.4132	680.68	5.8265	598.22
5.4236	700.36	5.8472	598.05
5.4339	701.25	5.8678	599.56
5.4443	686.76	5.8885	613.36
5.4546	693.56	5.9092	586.94
5.4649	685.51	5.9298	595.36
5.4752	681.75	5.9505	601.25
5.4856	671.74	5.9711	595.19
5.4959	677.1	5.9918	586.1
5.5062	692.84	6.0125	588.12
5.5166	681.57	6.0331	598.89
5.5269	671.91	6.0538	591.65
5.5372	674.24	6.0745	584.59
5.5476	677.64	6.0951	593.5
5.5579	684.26	6.1158	589.47
5.5682	675.67	6.1364	583.07
5.5786	680.14	6.1571	590.14
5.5889	676.03	6.1778	584.76
5.5992	683.01	6.1984	594.01
5.6095	671.2	6.2191	583.75
5.6199	671.56	6.2397	585.93
5.6302	667.8	6.2604	573.65
5.6405	681.57	6.2811	576.51
5.6509	663.33	6.3017	576.34
5.6612	662.61	6.3224	584.08
5.6715	666.55	6.3431	577.69
5.6819	676.92	6.3637	576.68
5.6922	659.03	6.3844	580.72
5.7025	671.2	6.4051	568.27
5.7129	670.66	6.4257	584.92
5.7232	665.83	6.4464	568.77
5.7335	664.22	6.467	573.99
5.7438	669.23	6.4877	575.16
5.7542	658.32	6.5084	574.83
5.7645	672.45	6.529	575
5.7749	665.83	6.5497	564.73
5.7852	661	6.5704	572.47
5.7955	654.2	6.591	567.59
5.8058	658.68	6.6117	564.56
5.8162	659.93	6.6323	571.29
5.8265	662.08	6.653	564.23
5.8368	654.03	6.6737	570.96
5.8472	673.7	6.6943	564.9
5.8575	661.72	6.715	567.26
5.8678	657.6	6.7357	560.52
5.8782	657.6	6.7563	564.4
5.8885	671.02	6.777	563.22
5.8988	664.04	6.7976	550.09
5.9092	660.11	6.8183	561.7
5.9195	655.99	6.839	560.19
5.9298	667.8	6.8596	564.4
5.9402	659.21	6.8803	561.37
5.9505	658.14	6.901	555.65
5.9608	649.73	6.9216	559.85
5.9711	655.81	6.9423	561.7
5.9815	650.63	6.9629	557.16
5.9918	643.47	6.9836	561.03
6.0021	651.7	7.0043	554.13
6.0125	635.42	7.0249	554.13
6.0228	655.28	7.0456	547.91
6.0331	650.8	7.0663	552.11
6.0435	644.72	7.0869	555.81
6.0538	649.02	7.1076	547.91
6.0641	643.65	7.1282	561.03
6.0745	648.66	7.1489	546.56
6.0848	647.58	7.1696	544.88
6.0951	655.28	7.1902	545.55
6.1055	638.1	7.2109	555.14
6.1158	654.38	7.2316	541.85
6.1261	647.23	7.2522	551.94
6.1364	650.63	7.2729	547.4
6.1468	646.33	7.2935	546.22
6.1571	645.08	7.3142	552.11
6.1674	642.04	7.3349	541.68
6.1778	648.48	7.3555	544.71
6.1881	634.35	7.3762	544.2
6.1984	642.93	7.3969	543.19
6.2088	632.38	7.4175	541.85
6.2191	637.57	7.4382	540.5
6.2294	648.84	7.4589	540.84
6.2397	639.71	7.4795	543.7
6.2501	645.08	7.5002	544.71
6.2604	639.53	7.5208	545.21
6.2708	633.63	7.5415	536.29
6.2811	644.54	7.5622	537.3
6.2914	647.94	7.5828	533.1
6.3017	640.97	7.6035	530.07
6.3121	646.69	7.6242	534.44
6.3224	630.59	7.6448	543.36
6.3327	640.97	7.6655	534.61
6.3431	636.67	7.6861	522.83
6.3534	652.06	7.7068	528.89
6.3637	648.48	7.7275	541.51
6.3741	630.59	7.7481	529.73
6.3844	642.58	7.7688	529.4
6.3947	639.89	7.7894	531.25
6.4051	640.79	7.8101	537.3
6.4154	642.22	7.8308	536.63
6.4257	652.42	7.8514	534.44
6.4361	646.15	7.8721	524.52
6.4464	632.2	7.8928	521.99
6.4567	646.33	7.9134	521.15
6.467	630.23	7.9341	540.84
6.4774	632.38	7.9548	525.69
6.4877	633.99	7.9754	522.16
6.498	639	7.9961	526.54
6.5084	620.75	8.0167	521.49
6.5187	630.41	8.0374	521.49
6.529	631.13	8.0581	518.8
6.5394	628.26	8.0787	529.06
6.5497	630.41	8.0994	524.52
6.56	626.3	8.1201	519.3
6.5704	629.34	8.1407	517.45
6.5807	637.92	8.1614	518.46
6.591	631.13	8.182	513.24
6.6013	615.56	8.2027	515.93
6.6117	633.99	8.2234	516.94
6.622	636.85	8.244	519.3
6.6323	635.78	8.2647	518.29
6.6427	620.75	8.2853	521.66
6.653	624.69	8.306	520.48
6.6633	620.39	8.3267	507.86
6.6737	625.76	8.3473	515.93
6.684	620.39	8.368	511.22
6.6943	618.25	8.3887	508.53
6.7047	623.97	8.4093	515.93
6.715	632.38	8.43	515.6
6.7253	624.15	8.4506	510.05
6.7357	633.81	8.4713	512.06
6.746	625.04	8.492	509.04
6.7563	617.53	8.5126	512.06
6.7666	624.15	8.5333	506.85
6.777	611.99	8.554	509.54
6.7873	617.71	8.5746	506.68
6.7976	613.95	8.5953	510.72
6.808	616.82	8.616	508.19
6.8183	620.04	8.6366	506.01
6.8286	627.37	8.6573	506.85
6.839	627.19	8.6779	501.3
6.8493	633.27	8.6986	510.05
6.8596	630.41	8.7193	509.2
6.87	614.67	8.7399	501.8
6.8803	617.35	8.7606	504.16
6.8906	622.36	8.7812	501.97
6.901	623.08	8.8019	507.52
6.9113	610.55	8.8226	511.9
6.9216	611.81	8.8432	504.83
6.932	609.3	8.8639	509.04
6.9423	608.23	8.8846	505.5
6.9526	607.69	8.9052	498.1
6.9629	619.68	8.9259	508.36
6.9733	620.39	8.9465	498.94
6.9836	614.31	8.9672	503.82
6.9939	609.84	8.9879	511.56
7.0043	612.52	9.0085	509.37
7.0146	625.04	9.0292	497.43
7.0249	610.02	9.0499	497.76
7.0353	606.62	9.0705	489.18
7.0456	617.71	9.0912	498.6
7.0559	607.33	9.1119	492.04
7.0663	610.02	9.1325	498.44
7.0766	620.57	9.1532	496.92
7.0869	600.54	9.1738	496.92
7.0972	601.97	9.1945	502.31
7.1076	612.16	9.2152	498.44
7.1179	608.59	9.2358	491.37
7.1282	619.68	9.2565	487.67
7.1386	604.83	9.2771	501.8
7.1489	610.2	9.2978	492.38
7.1592	608.41	9.3185	490.02
7.1696	602.5	9.3391	502.14
7.1799	612.16	9.3598	495.24
7.1902	605.55	9.3805	491.7
7.2006	608.59	9.4011	492.88
7.2109	614.49	9.4218	497.43
7.2212	604.65	9.4424	492.21
7.2316	595.17	9.4631	486.66
7.2419	602.86	9.4838	491.54
7.2522	595.35	9.5044	492.88
7.2625	603.22	9.5251	489.35
7.2729	600.54	9.5458	491.87
7.2832	600.18	9.5664	486.15
7.2935	607.87	9.5871	483.46
7.3039	598.93	9.6077	495.74
7.3142	599.46	9.6284	487.83
7.3245	610.02	9.6491	492.21
7.3349	604.29	9.6697	486.32
7.3452	608.05	9.6904	489.52
7.3555	600.72	9.7111	486.49
7.3659	602.68	9.7317	489.18
7.3762	594.81	9.7524	489.18
7.3865	600.36	9.773	489.35
7.3969	610.91	9.7937	489.35
7.4072	607.16	9.8144	489.18
7.4175	602.86	9.835	482.95
7.4279	609.48	9.8557	485.31
7.4382	603.04	9.8764	488.84
7.4485	602.15	9.897	491.7
7.4589	592.13	9.9177	485.82
7.4692	596.42	9.9383	478.75
7.4795	584.44	9.959	484.3
7.4898	608.41	9.9797	484.97
7.5002	605.01	10.0003	488
7.5105	594.81	10.021	487.83
7.5208	601.43	10.0417	481.27
7.5312	600.54	10.0623	478.08
7.5415	599.46	10.083	474.54
7.5518	600.72	10.1037	479.76
7.5622	600.54	10.1243	482.62
7.5725	610.02	10.145	480.43
7.5828	591.23	10.1656	478.08
7.5932	603.4	10.1863	478.75
7.6035	603.22	10.207	481.1
7.6138	577.1	10.2276	481.61
7.6242	597.32	10.2483	481.95
7.6345	593.02	10.269	483.46
7.6448	589.27	10.2896	478.41
7.6551	601.07	10.3103	481.1
7.6655	591.41	10.3309	479.93
7.6758	590.16	10.3516	478.41
7.6861	602.33	10.3723	477.23
7.6965	596.42	10.3929	475.38
7.7068	586.4	10.4136	474.37
7.7171	592.31	10.4342	478.75
7.7275	592.13	10.4549	476.22
7.7378	597.85	10.4756	479.08
7.7481	586.94	10.4962	475.05
7.7585	587.66	10.5169	480.6
7.7688	593.38	10.5376	481.95
7.7791	586.58	10.5582	479.25
7.7894	594.1	10.5789	482.11
7.7998	581.93	10.5996	476.73
7.8101	591.23	10.6202	479.08
7.8204	581.4	10.6409	478.92
7.8308	585.69	10.6615	470.67
7.8411	584.97	10.6822	473.87
7.8514	599.28	10.7029	478.58
7.8618	583.36	10.7235	471.85
7.8721	582.83	10.7442	472.19
7.8824	591.59	10.7649	472.86
7.8928	582.11	10.7855	469.33
7.9031	590.88	10.8062	468.65
7.9134	588.73	10.8268	473.7
7.9237	573.88	10.8475	473.2
7.9341	585.33	10.8682	476.39
7.9444	586.76	10.8888	473.53
7.9548	584.62	10.9095	476.56
7.9651	574.06	10.9302	471.68
7.9754	585.33	10.9508	469.16
7.9857	580.86	10.9715	465.46
7.9961	575.31	10.9921	467.98
8.0064	584.79	11.0128	469.33
8.0167	589.62	11.0335	474.37
8.0271	579.61	11.0541	473.87
8.0374	582.11	11.0748	465.96
8.0477	572.99	11.0955	466.13
8.0581	584.79	11.1161	470.33
8.0684	581.57	11.1368	475.21
8.0787	572.63	11.1574	464.28
8.089	584.97	11.1781	459.4
8.0994	585.15	11.1988	472.19
8.1097	579.61	11.2194	465.62
8.1201	578.35	11.2401	471.34
8.1304	585.33	11.2608	466.8
8.1407	575.67	11.2814	466.8
8.151	585.69	11.3021	467.81
8.1614	574.96	11.3228	465.79
8.1717	581.22	11.3434	464.61
8.182	574.06	11.3641	463.77
8.1924	578	11.3847	466.97
8.2027	581.22	11.4054	471.85
8.213	574.6	11.4261	463.6
8.2234	585.15	11.4467	465.96
8.2337	577.28	11.4674	471.18
8.244	570.13	11.488	472.35
8.2543	577.82	11.5087	467.31
8.2647	564.58	11.5294	465.46
8.275	583.36	11.55	459.4
8.2853	579.43	11.5707	464.78
8.2957	582.83	11.5914	458.39
8.306	573.52	11.612	466.46
8.3163	559.21	11.6327	467.14
8.3267	580.32	11.6534	466.46
8.337	573.17	11.674	460.74
8.3473	573.35	11.6947	460.58
8.3577	560.11	11.7153	463.1
8.368	564.4	11.736	463.27
8.3783	569.77	11.7567	461.75
8.3887	583.72	11.7773	465.46
8.399	576.57	11.798	465.79
8.4093	569.77	11.8187	461.08
8.4196	568.69	11.8393	462.93
8.43	565.47	11.86	457.21
8.4403	566.37	11.8806	465.46
8.4506	575.13	11.9013	464.78
8.461	569.05	11.922	461.59
8.4713	566.91	11.9426	454.69
8.4816	569.59	11.9633	457.88
8.492	563.86	11.9839	462.59
8.5023	562.61	12.0046	465.79
8.5126	569.23	12.0253	458.39
8.523	575.13	12.0459	465.79
8.5333	566.01	12.0666	456.2
8.5436	568.52	12.0873	462.26
8.554	558.5	12.1079	456.71
8.5643	574.06	12.1286	465.79
8.5746	561.18	12.1493	460.91
8.585	563.33	12.1699	458.39
8.5953	558.32	12.1906	453.68
8.6056	563.69	12.2112	459.57
8.616	561.18	12.2319	458.22
8.6263	555.46	12.2526	461.59
8.6366	567.08	12.2732	461.42
8.6469	562.61	12.2939	459.73
8.6573	563.51	12.3145	463.1
8.6676	567.26	12.3352	461.59
8.6779	564.76	12.3559	458.72
8.6883	553.85	12.3765	461.08
8.6986	561	12.3972	456.2
8.7089	555.46	12.4179	462.59
8.7193	555.1	12.4385	456.37
8.7296	568.69	12.4592	456.2
8.7399	560.11	12.4798	458.56
8.7503	553.67	12.5005	457.38
8.7606	559.57	12.5212	466.13
8.7709	553.85	12.5418	454.35
8.7812	557.25	12.5625	453.34
8.7916	560.64	12.5832	456.87
8.8019	560.47	12.6038	459.73
8.8122	566.01	12.6245	456.2
8.8226	561.9	12.6452	454.35
8.8329	559.75	12.6658	461.42
8.8432	550.98	12.6865	455.53
8.8536	558.5	12.7071	459.9
8.8639	562.25	12.7278	459.06
8.8742	557.42	12.7485	460.91
8.8846	556.53	12.7691	455.53
8.8949	570.3	12.7898	456.54
8.9052	555.1	12.8104	457.88
8.9156	547.05	12.8311	459.57
8.9259	557.96	12.8518	458.72
8.9362	551.52	12.8724	456.2
8.9465	550.27	12.8931	462.09
8.9569	544.01	12.9138	457.71
8.9672	552.42	12.9344	455.36
8.9775	552.06	12.9551	462.76
8.9879	553.49	12.9757	454.69
8.9982	555.64	12.9964	451.83
9.0085	544.9	13.0171	457.88
9.0189	552.42	13.0377	452.33
9.0292	554.56	13.0584	458.39
9.0395	546.33	13.0791	455.53
9.0499	546.69	13.0997	456.2
9.0602	549.37	13.1204	457.55
9.0705	555.99	13.1411	456.87
9.0809	544.19	13.1617	453.84
9.0912	557.96	13.1824	455.53
9.1015	551.16	13.203	451.15
9.1119	542.58	13.2237	455.19
9.1222	558.86	13.2444	453
9.1325	555.81	13.265	452.84
9.1428	554.2	13.2857	457.04
9.1532	544.36	13.3063	453.34
9.1635	541.86	13.327	455.02
9.1738	547.05	13.3477	452.67
9.1842	547.76	13.3683	455.86
9.1945	549.37	13.389	453.17
9.2048	546.15	13.4097	455.02
9.2152	544.19	13.4303	453.17
9.2255	550.63	13.451	452.67
9.2358	549.91	13.4716	453.17
9.2462	546.87	13.4923	453
9.2565	547.94	13.513	458.56
9.2668	541.68	13.5336	457.38
9.2771	539.71	13.5543	451.99
9.2875	544.36	13.575	448.8
9.2978	542.75	13.5956	452.33
9.3082	546.15	13.6163	453.51
9.3185	548.66	13.6369	455.36
9.3288	540.43	13.6576	453.68
9.3391	534.53	13.6783	453.84
9.3495	541.86	13.6989	449.81
9.3598	537.03	13.7196	458.05
9.3701	544.19	13.7403	446.27
9.3805	533.09	13.7609	458.05
9.3908	551.34	13.7816	450.14
9.4011	543.29	13.8022	451.49
9.4115	546.33	13.8229	453.68
9.4218	539.18	13.8436	451.32
9.4321	541.32	13.8642	455.53
9.4424	531.13	13.8849	450.48
9.4528	533.27	13.9056	451.15
9.4631	545.08	13.9262	451.66
9.4734	539.71	13.9469	452.33
9.4838	537.92	13.9675	453.84
9.4941	543.65	13.9882	452.84
9.5044	543.47	14.0089	448.97
9.5148	534.53	14.0295	452.16
9.5251	536.49	14.0502	450.98
9.5354	540.97	14.0709	449.3
9.5458	539.53	14.0915	451.32
9.5561	537.03	14.1122	448.97
9.5664	541.14	14.1328	449.97
9.5768	541.32	14.1535	449.81
9.5871	536.85	14.1742	450.82
9.5974	540.97	14.1948	451.83
9.6077	535.96	14.2155	451.83
9.6181	533.09	14.2362	448.63
9.6284	538.46	14.2568	449.3
9.6388	543.83	14.2775	453.84
9.6491	535.24	14.2982	452.33
9.6594	542.58	14.3188	451.83
9.6697	534.53	14.3395	451.49
9.6801	532.74	14.3601	448.8
9.6904	537.03	14.3808	452.5
9.7007	527.37	14.4015	453
9.7111	532.38	14.4221	451.32
9.7214	528.44	14.4428	449.97
9.7317	537.03	14.4635	450.98
9.7421	533.81	14.4841	452.33
9.7524	538.1	14.5048	453.34
9.7627	520.21	14.5254	454.18
9.773	536.14	14.5461	452.16
9.7834	537.03	14.5668	449.64
9.7937	536.49	14.5874	453.68
9.804	536.14	14.6081	450.65
9.8144	538.28	14.6288	450.82
9.8247	532.02	14.6494	453.84
9.835	533.45	14.6701	448.46
9.8454	533.27	14.6907	450.82
9.8557	536.31	14.7114	448.12
9.866	527.01	14.7321	450.65
9.8764	537.21	14.7527	448.46
9.8867	526.65	14.7734	455.86
9.897	523.79	14.7941	449.3
9.9074	528.44	14.8147	449.47
9.9177	538.82	14.8354	448.63
9.928	535.6	14.856	450.82
9.9383	528.26	14.8767	445.6
9.9487	523.61	14.8974	454.35
9.959	535.6	14.918	446.27
9.9693	534.35	14.9387	455.19
9.9797	537.03	14.9594	456.71
9.99	531.66	14.98	450.65
10.0003	525.76	15.0007	447.45
10.0107	527.55	15.0213	449.64
10.021	525.76	15.042	453.68
10.0313	534.17	15.0627	447.45
10.0417	524.69	15.0833	455.02
10.052	525.94	15.104	452.33
10.0623	527.01	15.1247	446.44
10.0727	520.04	15.1453	451.49
10.083	523.97	15.166	446.95
10.0933	521.65	15.1866	450.98
10.1037	530.77	15.2073	450.65
10.114	525.94	15.228	449.64
10.1243	527.19	15.2486	453.68
10.1346	519.86	15.2693	450.65
10.145	526.12	15.29	453.34
10.1553	531.66	15.3106	449.13
10.1656	535.42	15.3313	449.13
10.176	523.79	15.352	449.81
10.1863	524.51	15.3726	450.48
10.1966	532.74	15.3933	452.33
10.207	524.51	15.4139	449.47
10.2173	525.4	15.4346	440.55
10.2276	522.18	15.4553	448.8
10.238	521.65	15.4759	453
10.2483	534.17	15.4966	454.69
10.2586	523.08	15.5173	451.83
10.269	523.97	15.5379	450.82
10.2793	530.95	15.5586	449.47
10.2896	517.53	15.5792	455.02
10.2999	522	15.5999	451.99
10.3103	518.6	15.6206	450.31
10.3206	533.99	15.6412	451.49
10.3309	521.47	15.6619	445.6
10.3413	520.75	15.6825	451.15
10.3516	522.54	15.7032	449.81
10.3619	522.72	15.7239	453.34
10.3723	525.22	15.7445	447.96
10.3826	520.21	15.7652	454.35
10.3929	525.04	15.7859	453.34
10.4033	525.22	15.8065	454.35
10.4136	519.86	15.8272	447.96
10.4239	527.55	15.8478	453.17
10.4342	520.75	15.8685	442.4
10.4446	520.93	15.8892	447.28
10.4549	514.13	15.9098	454.85
10.4653	525.58	15.9305	453.34
10.4756	525.4	15.9512	448.97
10.4859	533.63	15.9718	447.79
10.4962	522.54	15.9925	445.94
10.5066	525.22	16.0131	447.79
10.5169	521.65	16.0338	448.8
10.5272	523.08	16.0545	449.64
10.5376	527.91	16.0751	447.45
10.5479	520.75	16.0958	456.03
10.5582	519.5	16.1165	447.79
10.5686	517.71	16.1371	452.67
10.5789	525.22	16.1578	446.44
10.5892	519.68	16.1784	452.33
10.5996	519.14	16.1991	450.48
10.6099	519.68	16.2198	448.8
10.6202	524.51	16.2404	445.6
10.6305	522.9	16.2611	449.13
10.6409	533.63	16.2818	449.3
10.6512	528.44	16.3024	450.82
10.6615	530.95	16.3231	448.63
10.6719	525.76	16.3438	447.28
10.6822	529.7	16.3644	448.8
10.6925	513.6	16.3851	451.15
10.7029	523.26	16.4057	452.5
10.7132	526.12	16.4264	449.81
10.7235	525.94	16.4471	447.28
10.7339	524.51	16.4677	448.12
10.7442	528.98	16.4884	447.28
10.7545	520.57	16.5091	453.84
10.7649	516.82	16.5297	446.1
10.7752	521.11	16.5504	446.78
10.7855	520.93	16.571	451.32
10.7958	522.9	16.5917	452.84
10.8062	527.19	16.6124	455.53
10.8165	537.75	16.633	451.83
10.8268	519.68	16.6537	447.79
10.8372	533.99	16.6743	453.34
10.8475	531.66	16.695	449.64
10.8578	530.95	16.7157	451.32
10.8682	525.94	16.7363	451.32
10.8785	520.21	16.757	449.3
10.8888	530.41	16.7777	453.84
10.8992	535.42	16.7983	450.98
10.9095	518.07	16.819	450.65
10.9198	530.77	16.8397	447.62
10.9302	528.98	16.8603	452.16
10.9405	535.42	16.881	447.96
10.9508	531.13	16.9016	455.19
10.9612	531.84	16.9223	451.83
10.9715	538.1	16.943	456.03
10.9818	533.99	16.9636	451.15
10.9921	537.92	16.9843	449.3
11.0025	534.35	17.0049	450.14
11.0128	533.63	17.0256	454.35
11.0231	535.78	17.0463	451.83
11.0335	534.7	17.0669	458.39
11.0438	544.19	17.0876	453.68
11.0541	532.92	17.1083	451.66
11.0645	545.26	17.1289	455.36
11.0748	540.25	17.1496	454.35
11.0851	540.07	17.1702	448.12
11.0955	534.88	17.1909	456.03
11.1058	544.54	17.2116	451.15
11.1161	541.86	17.2322	456.54
11.1264	536.31	17.2529	453.34
11.1368	544.01	17.2736	451.83
11.1471	549.55	17.2942	456.03
11.1574	550.63	17.3149	454.69
11.1678	545.97	17.3355	452.84
11.1781	547.58	17.3562	456.71
11.1884	553.49	17.3769	454.35
11.1988	551.88	17.3975	455.19
11.2091	549.37	17.4182	458.05
11.2194	557.78	17.4389	454.35
11.2298	569.23	17.4595	449.3
11.2401	561.72	17.4802	457.71
11.2504	567.98	17.5008	452.84
11.2608	559.03	17.5215	450.98
11.2711	560.11	17.5422	451.83
11.2814	564.94	17.5628	453.84
11.2917	583.18	17.5835	457.88
11.3021	572.09	17.6042	454.52
11.3124	579.79	17.6248	453.17
11.3228	585.15	17.6455	452.5
11.3331	580.86	17.6661	458.72
11.3434	578.89	17.6868	453
11.3537	590.88	17.7075	457.71
11.3641	598.57	17.7281	453
11.3744	605.01	17.7488	458.56
11.3847	614.49	17.7695	458.39
11.3951	602.15	17.7901	455.19
11.4054	612.88	17.8108	457.21
11.4157	619.5	17.8314	454.18
11.4261	618.78	17.8521	458.05
11.4364	632.02	17.8728	455.86
11.4467	630.05	17.8934	452.67
11.457	640.97	17.9141	457.21
11.4674	640.25	17.9348	459.57
11.4777	670.84	17.9554	462.76
11.488	660.29	17.9761	459.57
11.4984	666.19	17.9967	456.2
11.5087	696.42	18.0174	460.74
11.519	683.01	18.0381	452.5
11.5294	687.66	18.0587	465.12
11.5397	715.74	18.0794	455.36
11.55	723.97	18.1001	461.08
11.5604	734.88	18.1207	461.08
11.5707	744.9	18.1414	470.5
11.581	764.04	18.1621	466.97
11.5914	757.6	18.1827	460.58
11.6017	787.48	18.2034	461.92
11.612	806.44	18.224	463.77
11.6224	818.25	18.2447	462.93
11.6327	833.45	18.2654	463.27
11.643	862.61	18.286	463.6
11.6534	868.87	18.3067	467.14
11.6637	904.29	18.3274	468.99
11.674	916.64	18.348	465.62
11.6843	952.77	18.3687	467.31
11.6947	965.12	18.3893	471.01
11.705	978.53	18.41	471.18
11.7153	1003.76	18.4307	471.34
11.7257	1001.79	18.4513	469.49
11.736	1022.54	18.472	482.45
11.7463	1056.17	18.4927	474.88
11.7567	1066.55	18.5133	478.08
11.767	1093.56	18.534	476.06
11.7773	1103.76	18.5546	472.86
11.7876	1134.17	18.5753	467.81
11.798	1129.7	18.596	470.5
11.8083	1152.95	18.6166	474.37
11.8187	1174.78	18.6373	477.74
11.829	1165.83	18.658	469.16
11.8393	1154.56	18.6786	472.86
11.8496	1154.74	18.6993	465.12
11.86	1172.99	18.7199	471.18
11.8703	1133.99	18.7406	469.66
11.8806	1143.47	18.7613	464.78
11.891	1125.76	18.7819	459.23
11.9013	1106.8	18.8026	463.94
11.9116	1101.07	18.8233	465.96
11.922	1080.68	18.8439	463.94
11.9323	1084.08	18.8646	466.63
11.9426	1060.11	18.8852	465.29
11.9529	1033.99	18.9059	469.16
11.9633	1029.7	18.9266	465.62
11.9736	1011.99	18.9472	457.55
11.9839	1006.98	18.9679	457.88
11.9943	979.43	18.9886	459.57
12.0046	946.51	19.0092	458.72
12.0149	918.25	19.0299	457.88
12.0253	900.89	19.0505	451.66
12.0356	867.8	19.0712	464.11
12.0459	867.98	19.0919	463.44
12.0563	840.97	19.1125	459.57
12.0666	825.4	19.1332	451.99
12.0769	815.38	19.1539	461.59
12.0873	788.73	19.1745	461.08
12.0976	778.53	19.1952	453.84
12.1079	767.44	19.2158	454.85
12.1183	742.22	19.2365	452.84
12.1286	731.13	19.2572	455.7
12.1389	710.02	19.2778	456.03
12.1493	699.11	19.2985	456.37
12.1596	686.76	19.3192	455.02
12.1699	671.56	19.3398	453.51
12.1802	663.51	19.3605	455.19
12.1906	646.51	19.3811	454.01
12.2009	640.97	19.4018	456.71
12.2112	639.89	19.4225	455.36
12.2216	608.41	19.4431	455.02
12.2319	617.89	19.4638	458.22
12.2422	596.06	19.4845	455.36
12.2526	593.02	19.5051	459.73
12.2629	581.04	19.5258	461.25
12.2732	597.85	19.5465	458.39
12.2835	573.52	19.5671	455.02
12.2939	563.51	19.5878	456.54
12.3042	565.3	19.6084	453.51
12.3145	563.51	19.6291	457.04
12.3249	554.92	19.6498	452.16
12.3352	548.12	19.6704	461.75
12.3455	546.69	19.6911	453.17
12.3559	539.89	19.7118	450.31
12.3662	534.35	19.7324	460.74
12.3765	539.53	19.7531	452.84
12.3869	532.56	19.7737	450.82
12.3972	532.56	19.7944	456.54
12.4075	522.9	19.8151	457.88
12.4179	523.61	19.8357	459.57
12.4282	534.17	19.8564	454.35
12.4385	528.98	19.877	460.91
12.4489	510.91	19.8977	458.22
12.4592	518.25	19.9184	457.21
12.4695	513.06	19.939	456.03
12.4798	516.28	19.9597	454.85
12.4902	498.21	19.9804	457.88
12.5005	510.2	20.001	453.34
12.5108	510.2	20.0217	457.04
12.5212	503.22	20.0424	451.49
12.5315	505.37	20.063	459.73
12.5418	504.83	20.0837	455.36
12.5522	492.13	20.1043	456.87
12.5625	505.37	20.125	457.04
12.5728	495.71	20.1457	452.84
12.5832	504.83	20.1663	459.57
12.5935	503.4	20.187	450.31
12.6038	496.42	20.2077	451.49
12.6142	493.02	20.2283	458.39
12.6245	499.64	20.249	461.59
12.6348	494.1	20.2696	462.59
12.6452	495.71	20.2903	452.5
12.6555	498.75	20.311	456.37
12.6658	497.5	20.3316	457.55
12.6761	493.92	20.3523	455.02
12.6865	491.06	20.3729	458.89
12.6968	491.06	20.3936	458.22
12.7071	498.75	20.4143	452.84
12.7175	490.52	20.4349	460.74
12.7278	486.76	20.4556	454.52
12.7381	485.87	20.4763	452.5
12.7485	494.63	20.4969	450.98
12.7588	487.3	20.5176	456.87
12.7691	489.98	20.5382	457.55
12.7795	488.37	20.5589	455.53
12.7898	486.94	20.5796	450.14
12.8001	486.76	20.6002	454.18
12.8104	491.77	20.6209	458.89
12.8208	483.9	20.6416	458.56
12.8311	485.33	20.6622	457.55
12.8414	485.69	20.6829	456.71
12.8518	487.3	20.7036	463.6
12.8621	488.37	20.7242	456.37
12.8724	479.07	20.7449	456.71
12.8828	479.79	20.7655	458.22
12.8931	483.9	20.7862	453.34
12.9034	479.43	20.8069	465.12
12.9138	486.4	20.8275	455.86
12.9241	486.05	20.8482	457.21
12.9344	483.18	20.8688	457.71
12.9448	482.65	20.8895	454.52
12.9551	483.54	20.9102	457.71
12.9654	483.54	20.9308	456.2
12.9757	481.57	20.9515	454.52
12.9861	484.26	20.9722	464.61
12.9964	485.15	20.9928	459.4
13.0067	488.19	21.0135	457.55
13.0171	488.55	21.0341	454.52
13.0274	469.95	21.0548	457.88
13.0377	482.29	21.0755	459.06
13.0481	476.74	21.0961	458.05
13.0584	476.92	21.1168	450.98
13.0687	476.74	21.1375	459.06
13.0791	482.29	21.1581	456.71
13.0894	479.61	21.1788	457.38
13.0997	476.57	21.1995	452.33
13.1101	481.22	21.2201	455.36
13.1204	483.36	21.2408	455.02
13.1307	485.87	21.2614	455.02
13.1411	479.96	21.2821	455.02
13.1514	476.03	21.3028	461.25
13.1617	480.14	21.3234	453.68
13.172	471.91	21.3441	462.93
13.1824	479.07	21.3647	457.71
13.1927	472.45	21.3854	453
13.203	482.83	21.4061	455.86
13.2134	473.17	21.4267	460.41
13.2237	482.65	21.4474	461.75
13.234	477.46	21.4681	458.89
13.2444	478.35	21.4887	461.08
13.2547	473.7	21.5094	456.71
13.265	474.06	21.5301	449.81
13.2754	477.46	21.5507	463.1
13.2857	473.52	21.5714	459.73
13.296	475.67	21.592	453.84
13.3063	469.59	21.6127	457.21
13.3167	475.13	21.6334	455.36
13.327	466.19	21.654	453.34
13.3373	474.42	21.6747	460.41
13.3477	474.6	21.6953	458.89
13.358	476.21	21.716	458.05
13.3683	478.89	21.7367	461.25
13.3787	479.96	21.7573	461.59
13.389	473.88	21.778	462.26
13.3993	472.09	21.7987	458.89
13.4097	475.67	21.8193	462.76
13.42	467.44	21.84	455.02
13.4303	468.87	21.8606	466.13
13.4407	471.38	21.8813	461.25
13.451	467.08	21.902	458.89
13.4613	476.03	21.9226	458.56
13.4716	472.81	21.9433	456.37
13.482	472.63	21.964	453.68
13.4923	468.87	21.9846	455.36
13.5026	477.1	22.0053	463.44
13.513	470.48	22.0259	461.25
13.5233	467.44	22.0466	459.23
13.5336	472.63	22.0673	456.2
13.544	472.81	22.0879	455.7
13.5543	468.16	22.1086	454.69
13.5646	470.48	22.1293	458.56
13.575	473.88	22.1499	458.72
13.5853	468.87	22.1706	458.72
13.5956	478.35	22.1913	461.42
13.606	470.13	22.2119	459.4
13.6163	468.52	22.2326	458.89
13.6266	466.73	22.2532	463.77
13.6369	470.66	22.2739	457.71
13.6473	478	22.2946	463.6
13.6576	464.22	22.3152	457.38
13.668	470.48	22.3359	465.96
13.6783	469.05	22.3566	460.74
13.6886	473.17	22.3772	463.94
13.6989	474.24	22.3979	464.28
13.7093	475.13	22.4185	459.9
13.7196	476.92	22.4392	459.73
13.7299	470.66	22.4599	462.76
13.7403	473.35	22.4805	462.93
13.7506	471.38	22.5012	461.92
13.7609	469.95	22.5219	464.45
13.7713	474.24	22.5425	464.11
13.7816	473.17	22.5632	463.44
13.7919	463.33	22.5838	454.35
13.8022	464.22	22.6045	457.88
13.8126	471.38	22.6252	457.71
13.8229	464.94	22.6458	457.04
13.8333	461.36	22.6665	458.05
13.8436	469.95	22.6872	457.38
13.8539	469.05	22.7078	463.44
13.8642	464.22	22.7285	456.71
13.8746	469.05	22.7491	464.11
13.8849	463.69	22.7698	459.06
13.8952	469.41	22.7905	456.87
13.9056	466.73	22.8111	463.6
13.9159	476.39	22.8318	458.22
13.9262	472.81	22.8525	457.88
13.9366	464.94	22.8731	464.45
13.9469	471.56	22.8938	458.22
13.9572	467.08	22.9144	460.24
13.9675	468.52	22.9351	459.73
13.9779	461.36	22.9558	456.54
13.9882	468.34	22.9764	459.73
13.9985	466.91	22.9971	466.46
14.0089	468.69	23.0178	453.68
14.0192	470.84	23.0384	465.46
14.0295	469.05	23.0591	459.73
14.0399	464.94	23.0798	463.6
14.0502	468.69	23.1004	459.9
14.0605	463.69	23.1211	463.44
14.0709	467.62	23.1417	459.9
14.0812	469.77	23.1624	460.91
14.0915	469.23	23.1831	459.4
14.1019	466.73	23.2037	464.45
14.1122	469.41	23.2244	462.09
14.1225	466.37	23.2451	460.58
14.1328	463.69	23.2657	464.28
14.1432	468.69	23.2864	459.9
14.1535	465.65	23.307	462.59
14.1639	469.41	23.3277	461.59
14.1742	465.83	23.3484	458.22
14.1845	464.4	23.369	466.13
14.1948	461.72	23.3897	461.92
14.2052	470.66	23.4103	460.07
14.2155	471.91	23.431	463.27
14.2258	466.91	23.4517	466.3
14.2362	470.13	23.4723	460.07
14.2465	460.82	23.493	467.47
14.2568	467.26	23.5137	463.44
14.2672	468.34	23.5343	462.26
14.2775	462.43	23.555	465.62
14.2878	464.4	23.5756	466.46
14.2982	461.36	23.5963	463.44
14.3085	468.69	23.617	462.76
14.3188	461.18	23.6376	463.94
14.3292	462.97	23.6583	460.07
14.3395	462.25	23.679	464.95
14.3498	461.9	23.6996	464.78
14.3601	460.82	23.7203	461.25
14.3705	463.86	23.741	461.92
14.3808	458.86	23.7616	463.44
14.3911	469.77	23.7823	462.09
14.4015	460.64	23.8029	464.11
14.4118	464.76	23.8236	458.39
14.4221	469.05	23.8443	460.24
14.4325	466.37	23.8649	457.88
14.4428	468.52	23.8856	463.27
14.4531	464.4	23.9062	465.12
14.4635	458.86	23.9269	459.9
14.4738	469.77	23.9476	468.65
14.4841	457.42	23.9682	463.27
14.4944	469.77	23.9889	460.74
14.5048	460.47	24.0096	462.59
14.5151	468.16	24.0302	466.3
14.5254	465.65	24.0509	467.14
14.5358	462.79	24.0715	466.13
14.5461	466.73	24.0922	462.26
14.5564	464.58	24.1129	458.89
14.5668	466.55	24.1335	473.7
14.5771	466.91	24.1542	466.3
14.5874	463.69	24.1749	468.99
14.5978	461.9	24.1955	471.51
14.6081	461.9	24.2162	467.81
14.6184	468.16	24.2369	466.3
14.6288	457.25	24.2575	462.26
14.6391	462.43	24.2782	463.1
14.6494	466.91	24.2988	472.02
14.6597	461.54	24.3195	461.75
14.6701	464.58	24.3402	469.33
14.6804	462.43	24.3608	464.61
14.6907	467.8	24.3815	474.2
14.7011	462.43	24.4021	470.67
14.7114	464.4	24.4228	466.8
14.7217	461	24.4435	470.33
14.7321	464.94	24.4641	477.4
14.7424	460.47	24.4848	471.68
14.7527	462.61	24.5055	469.83
14.7631	459.93	24.5261	469.33
14.7734	461.18	24.5468	467.98
14.7837	461.54	24.5674	463.1
14.7941	462.43	24.5881	463.6
14.8044	466.37	24.6088	474.04
14.8147	459.93	24.6294	473.03
14.8251	464.94	24.6501	477.07
14.8354	466.37	24.6708	466.63
14.8457	462.79	24.6914	475.55
14.856	462.43	24.7121	473.03
14.8664	466.37	24.7328	472.69
14.8767	464.22	24.7534	468.99
14.887	465.47	24.7741	465.96
14.8974	459.57	24.7947	467.31
14.9077	463.51	24.8154	475.21
14.918	463.15	24.8361	469.16
14.9284	455.81	24.8567	477.23
14.9387	462.61	24.8774	470
14.949	466.91	24.898	473.87
14.9594	459.57	24.9187	470.33
14.9697	458.86	24.9394	470.5
14.98	461.18	24.96	477.07
14.9903	464.04	24.9807	477.23
15.0007	464.94	25.0014	473.53
15.011	465.65	25.022	480.77
15.0213	460.47	25.0427	473.7
15.0317	459.75	25.0633	471.68
15.042	469.23	25.084	478.92
15.0523	459.03	25.1047	471.68
15.0627	461	25.1253	474.88
15.073	465.65	25.146	484.3
15.0833	458.68	25.1667	478.24
15.0937	457.78	25.1873	477.91
15.104	456.89	25.208	475.38
15.1143	455.81	25.2287	478.08
15.1247	459.21	25.2493	472.52
15.135	467.08	25.27	476.56
15.1453	464.4	25.2906	479.93
15.1557	462.79	25.3113	478.75
15.166	460.11	25.332	480.43
15.1763	460.11	25.3526	482.11
15.1866	460.82	25.3733	482.45
15.197	460.47	25.3939	480.09
15.2073	460.47	25.4146	480.77
15.2176	461.72	25.4353	477.4
15.228	465.3	25.4559	481.27
15.2383	462.25	25.4766	486.32
15.2486	459.03	25.4973	475.55
15.259	464.4	25.5179	480.77
15.2693	459.75	25.5386	483.29
15.2796	462.08	25.5592	482.11
15.29	455.64	25.5799	477.23
15.3003	461	25.6006	478.75
15.3106	455.81	25.6212	482.28
15.321	462.97	25.6419	483.29
15.3313	464.58	25.6626	485.48
15.3416	459.21	25.6832	483.63
15.352	460.11	25.7039	478.41
15.3623	464.94	25.7246	487.83
15.3726	459.57	25.7452	488.51
15.3829	461	25.7659	488.68
15.3933	460.64	25.7865	486.49
15.4036	465.65	25.8072	487.16
15.4139	463.69	25.8279	492.04
15.4243	460.47	25.8485	484.47
15.4346	460.29	25.8692	487.67
15.4449	461	25.8898	493.72
15.4553	460.29	25.9105	491.87
15.4656	462.43	25.9312	487.83
15.4759	458.68	25.9518	483.63
15.4862	458.14	25.9725	483.63
15.4966	459.93	25.9932	490.53
15.5069	459.75	26.0138	486.99
15.5173	462.43	26.0345	485.31
15.5276	457.07	26.0551	496.75
15.5379	462.97	26.0758	487.16
15.5482	458.32	26.0965	484.13
15.5586	459.21	26.1171	496.08
15.5689	458.5	26.1378	488.84
15.5792	459.57	26.1585	490.69
15.5896	460.11	26.1791	493.39
15.5999	463.51	26.1998	492.71
15.6102	460.64	26.2205	490.19
15.6206	459.93	26.2411	492.38
15.6309	455.46	26.2618	492.88
15.6412	461.9	26.2824	493.56
15.6516	460.11	26.3031	496.75
15.6619	460.82	26.3238	491.03
15.6722	466.19	26.3444	489.18
15.6825	455.99	26.3651	508.53
15.6929	456.53	26.3858	493.05
15.7032	464.22	26.4064	491.2
15.7135	459.93	26.4271	493.22
15.7239	456.71	26.4477	486.49
15.7342	458.68	26.4684	494.06
15.7445	458.5	26.4891	502.98
15.7549	459.03	26.5097	494.9
15.7652	462.25	26.5304	493.39
15.7755	459.93	26.5511	495.57
15.7859	461.72	26.5717	497.59
15.7962	464.94	26.5924	498.27
15.8065	456.17	26.613	504.32
15.8168	453.49	26.6337	494.73
15.8272	461.18	26.6544	499.11
15.8375	456.35	26.675	497.93
15.8478	457.25	26.6957	500.29
15.8582	460.29	26.7164	502.98
15.8685	463.69	26.737	496.25
15.8788	457.07	26.7577	493.72
15.8892	455.28	26.7783	498.44
15.8995	456.53	26.799	502.47
15.9098	459.57	26.8197	512.74
15.9202	460.64	26.8403	501.8
15.9305	462.61	26.861	502.14
15.9408	459.39	26.8817	507.02
15.9512	457.96	26.9023	510.05
15.9615	462.61	26.923	501.13
15.9718	461.9	26.9437	498.77
15.9821	458.86	26.9643	493.22
15.9925	460.11	26.985	496.58
16.0028	460.11	27.0056	512.06
16.0131	459.39	27.0263	497.93
16.0235	458.32	27.047	498.94
16.0338	458.86	27.0676	503.99
16.0441	461.72	27.0883	509.71
16.0545	459.21	27.1089	506.01
16.0648	458.68	27.1296	502.47
16.0751	461	27.1503	496.75
16.0855	465.65	27.1709	503.15
16.0958	462.97	27.1916	507.52
16.1061	463.33	27.2123	502.81
16.1165	457.25	27.2329	504.83
16.1268	457.42	27.2536	503.48
16.1371	459.39	27.2743	504.16
16.1475	458.5	27.2949	508.87
16.1578	458.32	27.3156	510.55
16.1681	460.82	27.3362	505.67
16.1784	464.4	27.3569	508.19
16.1888	460.64	27.3776	504.49
16.1991	452.77	27.3982	505
16.2094	459.39	27.4189	504.83
16.2198	465.65	27.4396	502.14
16.2301	458.14	27.4602	506.68
16.2404	461.54	27.4809	503.99
16.2508	457.42	27.5015	514.93
16.2611	463.33	27.5222	502.31
16.2714	466.55	27.5429	502.64
16.2818	459.03	27.5635	513.58
16.2921	460.29	27.5842	509.37
16.3024	464.4	27.6048	509.71
16.3127	460.64	27.6255	509.54
16.3231	462.79	27.6462	514.42
16.3334	459.03	27.6668	503.99
16.3438	461	27.6875	500.45
16.3541	461.72	27.7082	515.09
16.3644	455.81	27.7288	517.95
16.3747	458.14	27.7495	509.71
16.3851	460.64	27.7701	499.61
16.3954	455.99	27.7908	507.18
16.4057	460.11	27.8115	503.82
16.4161	457.07	27.8321	510.05
16.4264	459.75	27.8528	516.1
16.4367	462.97	27.8735	504.49
16.4471	457.42	27.8941	514.25
16.4574	454.03	27.9148	516.94
16.4677	455.99	27.9354	509.88
16.4781	458.32	27.9561	517.62
16.4884	457.07	27.9768	516.1
16.4987	459.57	27.9974	507.35
16.5091	455.1	28.0181	508.53
16.5194	458.32	28.0388	511.39
16.5297	457.96	28.0594	514.25
16.54	454.56	28.0801	510.55
16.5504	463.69	28.1007	507.35
16.5607	458.86	28.1214	508.7
16.571	453.67	28.1421	508.87
16.5814	454.03	28.1627	518.29
16.5917	457.25	28.1834	507.35
16.602	457.96	28.2041	509.37
16.6124	460.82	28.2247	514.59
16.6227	459.57	28.2454	512.74
16.633	455.46	28.2661	525.86
16.6434	455.99	28.2867	517.28
16.6537	457.07	28.3074	516.61
16.664	463.51	28.328	507.52
16.6743	461.36	28.3487	521.99
16.6847	462.08	28.3694	522.67
16.695	450.45	28.39	519.64
16.7053	458.14	28.4107	514.76
16.7157	457.42	28.4313	515.6
16.726	459.21	28.452	508.7
16.7363	455.99	28.4727	513.41
16.7467	461.72	28.4933	525.36
16.757	461.72	28.514	516.78
16.7673	453.49	28.5347	511.56
16.7777	452.42	28.5553	514.25
16.788	453.13	28.576	514.59
16.7983	461.9	28.5967	517.79
16.8087	455.28	28.6173	520.98
16.819	460.64	28.638	521.82
16.8293	461.9	28.6586	524.01
16.8397	454.92	28.6793	514.93
16.85	457.25	28.7	516.78
16.8603	455.99	28.7206	520.31
16.8706	466.55	28.7413	522.67
16.881	458.5	28.7619	523.67
16.8913	456.89	28.7826	518.46
16.9016	457.07	28.8033	512.4
16.912	459.93	28.8239	524.52
16.9223	455.81	28.8446	521.99
16.9326	462.61	28.8653	525.86
16.943	463.33	28.8859	523.84
16.9533	457.07	28.9066	528.72
16.9636	457.96	28.9272	528.22
16.974	450.27	28.9479	516.44
16.9843	462.25	28.9686	525.86
16.9946	461.18	28.9892	530.74
17.0049	459.75	29.0099	524.01
17.0153	459.21	29.0306	530.41
17.0256	452.06	29.0512	533.94
17.0359	459.39	29.0719	529.73
17.0463	462.97	29.0926	532.09
17.0566	456.35	29.1132	534.95
17.0669	454.38	29.1339	530.91
17.0773	459.03	29.1545	536.46
17.0876	460.47	29.1752	536.29
17.0979	462.79	29.1959	538.15
17.1083	457.07	29.2165	538.15
17.1186	460.47	29.2372	544.37
17.1289	459.93	29.2578	543.53
17.1393	466.73	29.2785	542.18
17.1496	459.21	29.2992	536.97
17.1599	454.2	29.3198	529.4
17.1702	459.21	29.3405	544.54
17.1806	457.07	29.3612	538.15
17.1909	462.79	29.3818	542.35
17.2013	452.06	29.4025	537.3
17.2116	455.28	29.4231	550.09
17.2219	459.39	29.4438	541.01
17.2322	452.77	29.4645	548.41
17.2426	458.68	29.4851	551.1
17.2529	457.42	29.5058	552.78
17.2632	461.72	29.5265	555.98
17.2736	459.39	29.5471	547.4
17.2839	455.81	29.5678	558
17.2942	462.61	29.5884	559.18
17.3046	460.29	29.6091	557.33
17.3149	462.79	29.6298	555.14
17.3252	461.18	29.6504	564.4
17.3355	459.03	29.6711	552.78
17.3459	459.21	29.6918	565.24
17.3562	458.5	29.7124	574.83
17.3665	455.28	29.7331	571.46
17.3769	458.32	29.7537	567.26
17.3872	462.08	29.7744	573.82
17.3975	463.69	29.7951	580.38
17.4079	464.94	29.8157	586.94
17.4182	462.61	29.8364	586.1
17.4285	455.46	29.8571	587.78
17.4389	454.38	29.8777	602.93
17.4492	458.32	29.8984	599.39
17.4595	457.25	29.9191	607.3
17.4699	463.33	29.9397	618.41
17.4802	461.36	29.9604	625.98
17.4905	461.18	29.981	620.26
17.5008	457.96	30.0017	635.91
17.5112	461.72	30.0224	652.23
17.5215	460.47	30.043	664.01
17.5318	461	30.0637	662.66
17.5422	454.74	30.0844	668.38
17.5525	460.11	30.105	691.77
17.5628	459.21	30.1257	690.09
17.5732	452.77	30.1463	716.51
17.5835	462.61	30.167	715.67
17.5938	461	30.1877	730.14
17.6042	457.07	30.2083	741.41
17.6145	456.17	30.229	751.51
17.6248	458.32	30.2497	757.9
17.6352	463.15	30.2703	783.64
17.6455	460.47	30.291	768.84
17.6558	458.14	30.3116	784.65
17.6661	454.74	30.3323	782.8
17.6765	467.26	30.353	779.61
17.6868	454.56	30.3736	789.87
17.6971	460.64	30.3943	792.39
17.7075	455.99	30.415	770.86
17.7178	460.11	30.4356	766.65
17.7281	461.54	30.4563	774.73
17.7385	461.9	30.4769	763.12
17.7488	460.82	30.4976	741.58
17.7591	460.47	30.5183	736.03
17.7695	464.22	30.5389	721.55
17.7798	463.86	30.5596	702.37
17.7901	457.07	30.5803	707.08
17.8005	462.25	30.6009	686.56
17.8108	463.69	30.6216	689.75
17.8211	458.14	30.6422	659.3
17.8314	457.6	30.6629	654.75
17.8418	462.97	30.6836	649.2
17.8521	464.4	30.7042	628.17
17.8624	456.71	30.7249	632.21
17.8728	462.43	30.7456	618.41
17.8831	461.72	30.7662	630.86
17.8934	464.94	30.7869	605.79
17.9038	460.11	30.8075	608.31
17.9141	465.47	30.8282	596.53
17.9244	462.08	30.8489	573.99
17.9348	463.33	30.8695	582.74
17.9451	459.75	30.8902	581.73
17.9554	460.11	30.9109	579.37
17.9658	463.33	30.9315	568.27
17.9761	461.72	30.9522	571.13
17.9864	457.25	30.9728	571.46
17.9967	457.07	30.9935	579.88
18.0071	461.18	31.0142	570.12
18.0174	463.33	31.0348	565.91
18.0278	461.36	31.0555	566.75
18.0381	460.82	31.0762	559.18
18.0484	460.11	31.0968	561.37
18.0587	466.01	31.1175	553.96
18.0691	464.22	31.1381	545.89
18.0794	460.29	31.1588	547.4
18.0897	466.01	31.1795	547.57
18.1001	460.29	31.2001	550.09
18.1104	459.39	31.2208	545.21
18.1207	466.01	31.2415	546.22
18.1311	464.4	31.2621	550.93
18.1414	461.9	31.2828	541.01
18.1517	466.01	31.3034	542.35
18.1621	467.62	31.3241	540.67
18.1724	470.48	31.3448	540.67
18.1827	469.77	31.3654	533.77
18.1931	466.91	31.3861	544.37
18.2034	468.16	31.4068	541.51
18.2137	463.33	31.4274	540.84
18.224	469.77	31.4481	540.5
18.2344	466.37	31.4687	537.98
18.2447	470.84	31.4894	540.16
18.255	470.13	31.5101	527.55
18.2654	469.77	31.5307	536.8
18.2757	473.17	31.5514	529.73
18.286	473.88	31.5721	529.4
18.2964	470.48	31.5927	528.72
18.3067	481.22	31.6134	525.02
18.317	474.42	31.6341	525.36
18.3274	486.76	31.6547	527.04
18.3377	476.74	31.6754	535.62
18.348	477.28	31.696	528.72
18.3583	480.14	31.7167	521.32
18.3687	471.02	31.7374	518.29
18.379	476.21	31.758	526.87
18.3893	478.18	31.7787	527.21
18.3997	478.53	31.7994	522.67
18.41	479.43	31.82	519.13
18.4203	485.15	31.8407	523.51
18.4307	478.18	31.8613	529.06
18.441	494.45	31.882	523.67
18.4513	487.12	31.9027	530.24
18.4617	482.29	31.9233	519.13
18.472	486.05	31.944	526.7
18.4823	485.69	31.9646	533.6
18.4927	484.26	31.9853	527.04
18.503	482.83	32.006	526.54
18.5133	486.4	32.0266	532.42
18.5237	483.36	32.0473	516.78
18.534	481.4	32.068	530.91
18.5443	478.89	32.0886	516.61
18.5546	484.26	32.1093	524.35
18.565	483.9	32.1299	529.9
18.5753	476.92	32.1506	530.07
18.5856	482.47	32.1713	522.83
18.596	482.47	32.1919	521.32
18.6063	483.9	32.2126	517.45
18.6166	480.86	32.2333	526.54
18.627	483.01	32.2539	517.45
18.6373	480.14	32.2746	511.39
18.6476	479.43	32.2952	531.92
18.658	484.08	32.3159	521.32
18.6683	485.33	32.3366	521.15
18.6786	472.81	32.3572	526.54
18.6889	477.46	32.3779	531.58
18.6993	468.69	32.3986	529.06
18.7096	476.92	32.4192	523.51
18.7199	472.27	32.4399	516.44
18.7303	476.92	32.4606	524.52
18.7406	474.78	32.4812	528.55
18.7509	481.4	32.5019	523.51
18.7613	471.56	32.5225	519.64
18.7716	471.02	32.5432	527.55
18.7819	472.45	32.5639	522.83
18.7923	464.94	32.5845	525.53
18.8026	474.24	32.6052	527.38
18.8129	472.99	32.6259	525.36
18.8233	473.7	32.6465	523.51
18.8336	471.56	32.6672	526.03
18.8439	470.13	32.6878	528.89
18.8542	471.56	32.7085	516.1
18.8646	466.91	32.7292	527.71
18.8749	473.88	32.7498	520.98
18.8852	463.33	32.7705	519.64
18.8956	470.48	32.7911	524.18
18.9059	466.37	32.8118	526.7
18.9162	465.83	32.8325	521.99
18.9266	469.77	32.8531	519.47
18.9369	467.26	32.8738	537.64
18.9472	467.44	32.8945	525.19
18.9576	465.12	32.9151	527.55
18.9679	469.59	32.9358	530.07
18.9782	466.73	32.9565	523.67
18.9886	461.18	32.9771	529.4
18.9989	458.14	32.9978	523.34
19.0092	463.15	33.0184	529.4
19.0196	454.92	33.0391	529.73
19.0299	466.01	33.0598	524.68
19.0402	462.25	33.0804	528.55
19.0505	466.01	33.1011	531.92
19.0609	466.37	33.1217	535.62
19.0712	464.76	33.1424	525.86
19.0815	457.78	33.1631	525.02
19.0919	466.73	33.1837	538.15
19.1022	459.93	33.2044	530.41
19.1125	457.25	33.2251	530.41
19.1229	467.8	33.2457	528.39
19.1332	465.83	33.2664	525.19
19.1435	460.11	33.2871	532.76
19.1539	467.62	33.3077	529.4
19.1642	462.61	33.3284	534.61
19.1745	464.94	33.349	533.1
19.1848	452.77	33.3697	529.56
19.1952	464.04	33.3904	540.67
19.2055	461.9	33.411	534.78
19.2158	459.57	33.4317	529.9
19.2262	462.97	33.4524	538.82
19.2365	462.43	33.473	538.48
19.2468	464.58	33.4937	530.74
19.2572	462.97	33.5143	527.38
19.2675	459.21	33.535	535.79
19.2778	462.25	33.5557	536.13
19.2882	453.85	33.5763	537.47
19.2985	458.5	33.597	543.36
19.3088	458.32	33.6176	542.02
19.3192	465.47	33.6383	541.51
19.3295	453.49	33.659	543.87
19.3398	459.39	33.6796	542.18
19.3501	456.89	33.7003	552.11
19.3605	458.14	33.721	538.31
19.3708	463.15	33.7416	537.3
19.3811	456.89	33.7623	551.61
19.3915	459.93	33.783	543.19
19.4018	465.3	33.8036	548.58
19.4121	456.35	33.8243	546.39
19.4225	460.29	33.8449	546.56
19.4328	451.52	33.8656	553.12
19.4431	464.94	33.8863	547.4
19.4535	459.03	33.9069	554.64
19.4638	455.1	33.9276	551.27
19.4741	455.1	33.9483	548.58
19.4845	462.08	33.9689	561.7
19.4948	461.9	33.9896	554.3
19.5051	460.11	34.0102	561.2
19.5154	457.6	34.0309	565.91
19.5258	461.72	34.0516	568.6
19.5361	452.59	34.0722	568.6
19.5465	460.64	34.0929	565.57
19.5568	458.5	34.1136	571.46
19.5671	456.17	34.1342	572.81
19.5774	457.96	34.1549	576.01
19.5878	462.61	34.1755	572.81
19.5981	455.46	34.1962	570.28
19.6084	459.93	34.2169	582.23
19.6188	454.03	34.2375	574.66
19.6291	457.78	34.2582	575.5
19.6394	463.51	34.2789	585.6
19.6498	455.64	34.2995	578.53
19.6601	464.76	34.3202	590.31
19.6704	460.82	34.3408	580.21
19.6807	461	34.3615	585.6
19.6911	460.82	34.3822	586.61
19.7014	465.3	34.4028	593.5
19.7118	452.77	34.4235	589.3
19.7221	454.2	34.4442	596.7
19.7324	466.55	34.4648	594.85
19.7427	464.76	34.4855	602.09
19.7531	464.58	34.5061	603.26
19.7634	457.96	34.5268	614.87
19.7737	462.79	34.5475	611
19.7841	460.11	34.5681	605.45
19.7944	456.53	34.5888	606.46
19.8047	455.1	34.6095	606.12
19.8151	454.92	34.6301	610.5
19.8254	457.07	34.6508	608.99
19.8357	458.68	34.6714	616.05
19.8461	462.43	34.6921	621.77
19.8564	452.95	34.7128	625.31
19.8667	457.07	34.7334	629.85
19.877	457.6	34.7541	625.64
19.8874	457.78	34.7748	644.99
19.8977	457.6	34.7954	643.98
19.908	460.64	34.8161	648.86
19.9184	454.74	34.8368	661.15
19.9287	452.42	34.8574	663.34
19.939	456.71	34.8781	654.59
19.9494	461.72	34.8987	664.51
19.9597	453.67	34.9194	670.4
19.97	462.25	34.9401	671.92
19.9804	459.93	34.9607	686.89
19.9907	459.57	34.9814	698.17
20.001	459.21	35.002	700.35
20.0113	454.92	35.0227	697.16
20.0217	461.54	35.0434	733.17
20.032	460.82	35.064	732.83
20.0424	458.32	35.0847	724.58
20.0527	453.13	35.1054	742.59
20.063	454.56	35.126	748.65
20.0733	448.84	35.1467	769.01
20.0837	457.96	35.1674	786.17
20.094	459.03	35.188	786.51
20.1043	457.78	35.2087	798.45
20.1147	455.28	35.2293	825.37
20.125	457.6	35.25	833.28
20.1353	457.78	35.2707	868.79
20.1457	455.1	35.2913	878.88
20.156	454.38	35.312	896.21
20.1663	452.42	35.3326	931.72
20.1767	461.36	35.3533	946.02
20.187	458.32	35.374	955.11
20.1973	463.86	35.3946	1008.62
20.2077	455.28	35.4153	1028.3
20.218	461	35.436	1064.65
20.2283	457.6	35.4566	1103.69
20.2386	460.29	35.4773	1112.94
20.249	456.71	35.498	1162.58
20.2593	458.14	35.5186	1192.87
20.2696	452.24	35.5393	1209.36
20.28	457.96	35.5599	1252.94
20.2903	461.72	35.5806	1282.72
20.3006	467.62	35.6013	1325.63
20.311	455.99	35.6219	1338.25
20.3213	461.36	35.6426	1362.14
20.3316	456.89	35.6632	1382.5
20.342	460.11	35.6839	1396.47
20.3523	457.96	35.7046	1395.29
20.3626	460.11	35.7252	1383.34
20.3729	463.33	35.7459	1383.17
20.3833	457.78	35.7666	1400
20.3936	455.1	35.7872	1375.43
20.4039	462.79	35.8079	1328.82
20.4143	456.53	35.8285	1330.17
20.4246	463.33	35.8492	1302.74
20.4349	457.07	35.8699	1263.54
20.4453	455.81	35.8905	1239.81
20.4556	455.81	35.9112	1173.68
20.4659	461.54	35.9319	1144.24
20.4763	459.03	35.9525	1099.81
20.4866	457.25	35.9732	1051.86
20.4969	460.47	35.9939	1013.33
20.5073	458.14	36.0145	991.62
20.5176	461.18	36.0352	957.63
20.5279	458.86	36.0558	935.08
20.5382	459.39	36.0765	889.32
20.5486	462.43	36.0972	875.52
20.5589	461.36	36.1178	858.69
20.5692	463.15	36.1385	822.18
20.5796	457.78	36.1591	785.5
20.5899	455.46	36.1798	789.03
20.6002	460.11	36.2005	767.32
20.6106	459.21	36.2211	776.24
20.6209	461.36	36.2418	732.49
20.6312	455.1	36.2625	700.69
20.6416	465.12	36.2831	707.76
20.6519	450.81	36.3038	694.13
20.6622	456.35	36.3245	688.91
20.6726	455.81	36.3451	676.96
20.6829	460.64	36.3658	665.86
20.6932	457.25	36.3864	665.19
20.7036	460.11	36.4071	643.14
20.7139	454.74	36.4278	643.48
20.7242	458.32	36.4484	631.2
20.7345	458.32	36.4691	632.88
20.7449	459.75	36.4898	618.07
20.7552	462.79	36.5104	616.89
20.7655	456.89	36.5311	604.78
20.7759	455.81	36.5517	611.68
20.7862	460.82	36.5724	604.61
20.7965	459.21	36.5931	599.73
20.8069	451.88	36.6137	596.7
20.8172	455.28	36.6344	592.16
20.8275	463.69	36.655	595.02
20.8379	456.89	36.6757	581.05
20.8482	461.18	36.6964	580.72
20.8585	456.89	36.717	576.68
20.8688	453.13	36.7377	567.93
20.8792	459.21	36.7584	557.83
20.8895	456.89	36.779	566.58
20.8998	453.67	36.7997	576.85
20.9102	454.2	36.8204	570.96
20.9205	461.36	36.841	563.89
20.9308	460.29	36.8617	562.54
20.9412	457.42	36.8823	561.2
20.9515	454.2	36.903	563.55
20.9618	456.89	36.9237	560.86
20.9722	458.86	36.9443	557.33
20.9825	457.25	36.965	554.47
20.9928	453.85	36.9857	564.4
21.0032	453.13	37.0063	550.26
21.0135	460.29	37.027	558.84
21.0238	462.79	37.0476	555.98
21.0341	460.47	37.0683	550.77
21.0445	455.99	37.089	551.94
21.0548	459.57	37.1096	542.35
21.0651	460.11	37.1303	551.61
21.0755	460.47	37.1509	548.58
21.0858	459.03	37.1716	556.32
21.0961	461.9	37.1923	537.98
21.1065	461	37.2129	540.33
21.1168	462.97	37.2336	542.69
21.1271	458.68	37.2543	546.73
21.1375	461.9	37.2749	532.09
21.1478	462.61	37.2956	535.12
21.1581	456.53	37.3162	537.64
21.1685	457.96	37.3369	538.65
21.1788	455.81	37.3576	528.22
21.1891	459.57	37.3782	541.01
21.1995	456.89	37.3989	532.59
21.2098	458.32	37.4196	523.34
21.2201	461.36	37.4402	528.55
21.2305	460.11	37.4609	525.02
21.2408	455.64	37.4816	521.49
21.2511	459.39	37.5022	523.84
21.2614	463.86	37.5229	521.32
21.2718	453.85	37.5435	516.94
21.2821	465.65	37.5642	510.38
21.2924	460.64	37.5849	514.93
21.3028	459.39	37.6055	511.39
21.3131	457.96	37.6262	507.52
21.3234	461.72	37.6469	508.19
21.3338	459.57	37.6675	505.84
21.3441	457.07	37.6882	505.33
21.3544	458.5	37.7088	500.62
21.3647	459.39	37.7295	498.44
21.3751	456.17	37.7502	507.86
21.3854	459.21	37.7708	501.13
21.3957	456.35	37.7915	509.04
21.4061	461.72	37.8122	499.95
21.4164	461	37.8328	491.54
21.4267	456.17	37.8535	495.07
21.4371	461.72	37.8741	501.13
21.4474	462.61	37.8948	496.75
21.4577	468.52	37.9155	497.09
21.4681	463.15	37.9361	493.05
21.4784	464.04	37.9568	490.19
21.4887	468.69	37.9775	486.99
21.4991	466.01	37.9981	488
21.5094	466.19	38.0188	494.23
21.5197	458.68	38.0394	488
21.5301	464.4	38.0601	489.35
21.5404	459.21	38.0808	488.68
21.5507	458.14	38.1014	482.62
21.561	457.78	38.1221	489.52
21.5714	462.79	38.1428	490.69
21.5817	465.3	38.1634	491.7
21.592	460.64	38.1841	488.84
21.6024	458.5	38.2047	481.95
21.6127	467.98	38.2254	483.12
21.623	461.72	38.2461	485.48
21.6334	461.72	38.2667	491.2
21.6437	462.25	38.2874	484.47
21.654	459.75	38.3081	486.99
21.6644	457.6	38.3287	485.48
21.6747	464.4	38.3494	491.2
21.685	460.29	38.37	485.98
21.6953	467.8	38.3907	480.77
21.7057	461.72	38.4114	479.76
21.716	461.9	38.432	480.26
21.7264	460.82	38.4527	488
21.7367	461.72	38.4734	482.95
21.747	464.04	38.494	481.95
21.7573	461	38.5147	483.12
21.7677	466.91	38.5353	482.79
21.778	464.22	38.556	480.26
21.7883	463.69	38.5767	481.1
21.7987	464.94	38.5973	480.09
21.809	461.54	38.618	488.17
21.8193	457.96	38.6387	479.08
21.8297	461.54	38.6593	474.04
21.84	460.11	38.68	481.27
21.8503	462.25	38.7006	481.78
21.8606	466.19	38.7213	475.21
21.871	459.93	38.742	479.59
21.8813	468.52	38.7626	477.4
21.8916	462.79	38.7833	479.93
21.902	464.4	38.804	483.12
21.9123	457.6	38.8246	478.41
21.9226	460.29	38.8453	480.6
21.933	462.79	38.866	475.21
21.9433	466.37	38.8866	482.28
21.9536	469.95	38.9073	481.78
21.964	469.59	38.9279	476.22
21.9743	464.76	38.9486	478.24
21.9846	464.94	38.9693	477.91
21.995	463.33	38.9899	480.77
22.0053	461	39.0106	470.5
22.0156	468.34	39.0312	472.35
22.0259	460.47	39.0519	476.39
22.0363	466.01	39.0726	479.25
22.0466	461.54	39.0932	470.33
22.0569	463.51	39.1139	477.57
22.0673	467.26	39.1346	477.07
22.0776	464.94	39.1552	478.24
22.0879	463.69	39.1759	484.47
22.0983	459.03	39.1965	482.79
22.1086	463.15	39.2172	474.2
22.1189	467.8	39.2379	477.4
22.1293	474.78	39.2585	469.83
22.1396	476.92	39.2792	475.21
22.1499	463.33	39.2999	478.41
22.1603	459.57	39.3205	481.27
22.1706	467.44	39.3412	470.17
22.1809	467.8	39.3619	478.41
22.1913	467.98	39.3825	472.52
22.2016	471.91	39.4032	477.23
22.2119	463.69	39.4238	474.88
22.2223	466.19	39.4445	476.06
22.2326	468.69	39.4652	478.24
22.2429	466.91	39.4858	475.55
22.2532	476.21	39.5065	469.49
22.2636	474.42	39.5271	473.7
22.2739	464.4	39.5478	478.75
22.2842	474.42	39.5685	480.43
22.2946	464.4	39.5891	477.57
22.3049	474.42	39.6098	474.88
22.3152	476.57	39.6305	480.94
22.3256	467.62	39.6511	478.24
22.3359	474.06	39.6718	471.18
22.3462	468.16	39.6924	470.17
22.3566	475.31	39.7131	472.19
22.3669	476.39	39.7338	478.75
22.3772	475.13	39.7544	475.72
22.3875	471.2	39.7751	476.22
22.3979	474.96	39.7958	470.84
22.4082	471.74	39.8164	468.48
22.4185	476.21	39.8371	478.58
22.4289	470.48	39.8577	475.21
22.4392	474.06	39.8784	471.51
22.4495	471.38	39.8991	469.66
22.4599	474.6	39.9197	471.68
22.4702	479.79	39.9404	470.67
22.4805	477.1	39.9611	479.76
22.4909	477.1	39.9817	477.4
22.5012	475.67	40.0024	467.64
22.5115	486.76	40.023	477.74
22.5219	481.22	40.0437	471.34
22.5322	480.14	40.0644	475.72
22.5425	479.61	40.085	472.35
22.5528	479.79	40.1057	466.8
22.5632	482.11	40.1264	474.04
22.5735	482.29	40.147	470.33
22.5838	485.69	40.1677	472.02
22.5942	478.53	40.1884	476.22
22.6045	485.15	40.209	470.17
22.6148	479.07	40.2297	482.95
22.6252	479.61	40.2503	477.57
22.6355	477.1	40.271	472.86
22.6458	480.14	40.2917	470.67
22.6562	485.33	40.3123	468.48
22.6665	483.72	40.333	479.76
22.6768	488.37	40.3536	473.7
22.6872	483.72	40.3743	476.06
22.6975	481.57	40.395	471.68
22.7078	485.33	40.4156	478.41
22.7181	485.69	40.4363	477.07
22.7285	489.45	40.457	469.83
22.7388	493.2	40.4776	475.05
22.7491	493.56	40.4983	476.56
22.7595	490.88	40.5189	475.05
22.7698	492.49	40.5396	478.24
22.7801	501.07	40.5603	475.05
22.7905	493.74	40.5809	469.66
22.8008	493.92	40.6016	478.58
22.8111	490.16	40.6223	476.9
22.8215	484.97	40.6429	472.52
22.8318	505.37	40.6636	474.04
22.8421	493.02	40.6842	473.36
22.8525	503.04	40.7049	482.45
22.8628	498.21	40.7256	474.2
22.8731	495.35	40.7462	475.89
22.8834	496.78	40.7669	473.7
22.8938	503.04	40.7876	474.88
22.9041	502.15	40.8082	476.06
22.9144	504.11	40.8289	476.56
22.9248	505.01	40.8495	473.53
22.9351	499.46	40.8702	477.07
22.9454	507.16	40.8909	477.07
22.9558	508.59	40.9115	474.04
22.9661	513.24	40.9322	479.08
22.9764	511.09	40.9529	478.92
22.9868	512.16	40.9735	479.42
22.9971	516.64	40.9942	476.73
23.0074	516.82	41.0149	472.69
23.0178	518.6	41.0355	479.76
23.0281	516.1	41.0562	477.23
23.0384	527.01	41.0768	476.9
23.0487	526.65	41.0975	479.42
23.0591	521.82	41.1182	483.8
23.0694	524.87	41.1388	469.83
23.0798	531.13	41.1595	470.5
23.0901	532.74	41.1801	481.78
23.1004	537.75	41.2008	480.94
23.1107	538.82	41.2215	480.6
23.1211	538.46	41.2421	481.27
23.1314	540.97	41.2628	481.1
23.1417	545.97	41.2835	487.16
23.1521	540.07	41.3041	489.35
23.1624	544.9	41.3248	478.24
23.1727	554.2	41.3455	482.62
23.1831	567.62	41.3661	482.79
23.1934	561	41.3868	483.29
23.2037	571.74	41.4074	485.98
23.2141	572.09	41.4281	479.42
23.2244	572.99	41.4488	476.06
23.2347	585.51	41.4694	477.74
23.2451	587.3	41.4901	477.23
23.2554	598.21	41.5107	484.47
23.2657	602.15	41.5314	485.48
23.276	590.52	41.5521	478.58
23.2864	610.02	41.5727	474.88
23.2967	612.88	41.5934	488
23.307	612.16	41.6141	481.61
23.3174	606.26	41.6347	480.26
23.3277	617.89	41.6554	487.16
23.338	640.61	41.6761	482.11
23.3484	632.38	41.6967	484.81
23.3587	634.88	41.7174	484.81
23.369	642.75	41.738	481.78
23.3793	662.08	41.7587	489.01
23.3897	668.69	41.7794	483.12
23.4	665.83	41.8	483.96
23.4103	677.82	41.8207	480.94
23.4207	684.79	41.8414	493.39
23.431	683.36	41.862	491.7
23.4413	700.54	41.8827	480.77
23.4517	699.64	41.9033	494.9
23.462	713.77	41.924	492.21
23.4723	713.42	41.9447	484.97
23.4827	724.69	41.9653	490.86
23.493	716.1	41.986	485.65
23.5033	722.9	42.0067	492.88
23.5137	747.05	42.0273	489.01
23.524	741.86	42.048	490.69
23.5343	749.73	42.0686	490.02
23.5447	754.74	42.0893	490.02
23.555	761	42.11	488.34
23.5653	769.41	42.1306	485.98
23.5756	774.78	42.1513	493.39
23.586	782.11	42.172	495.24
23.5963	774.6	42.1926	498.94
23.6066	792.84	42.2133	495.41
23.617	778.89	42.2339	489.01
23.6273	782.29	42.2546	498.44
23.6376	786.58	42.2753	502.81
23.648	783.36	42.2959	499.61
23.6583	776.92	42.3166	507.02
23.6686	780.86	42.3373	499.61
23.679	782.47	42.3579	499.95
23.6893	776.74	42.3786	504.66
23.6996	765.3	42.3992	505.33
23.71	760.11	42.4199	512.74
23.7203	758.32	42.4406	512.91
23.7306	770.66	42.4612	509.88
23.741	751.52	42.4819	520.98
23.7513	746.51	42.5026	515.93
23.7616	755.81	42.5232	523.51
23.7719	732.56	42.5439	522.83
23.7823	747.94	42.5646	520.65
23.7926	720.04	42.5852	519.8
23.8029	720.75	42.6059	518.8
23.8133	707.33	42.6265	536.46
23.8236	702.5	42.6472	536.29
23.8339	698.21	42.6679	533.1
23.8443	682.65	42.6885	542.69
23.8546	682.11	42.7092	546.39
23.8649	665.47	42.7299	549.08
23.8752	668.69	42.7505	557.83
23.8856	647.58	42.7712	553.63
23.8959	658.14	42.7918	559.18
23.9062	647.76	42.8125	559.35
23.9166	636.85	42.8332	564.9
23.9269	625.4	42.8538	572.64
23.9372	610.91	42.8745	575.5
23.9476	606.98	42.8951	580.72
23.9579	606.44	42.9158	577.18
23.9682	610.73	42.9365	591.15
23.9786	597.67	42.9571	602.42
23.9889	595.35	42.9778	606.12
23.9992	580.5	42.9985	610.5
24.0096	571.38	43.0191	623.96
24.0199	579.43	43.0398	624.63
24.0302	565.65	43.0605	634.73
24.0406	556.89	43.0811	645.16
24.0509	553.67	43.1018	651.22
24.0612	560.11	43.1224	653.24
24.0715	551.34	43.1431	663.17
24.0819	542.04	43.1638	678.82
24.0922	537.03	43.1844	683.36
24.1025	537.03	43.2051	694.63
24.1129	527.01	43.2258	685.38
24.1232	530.23	43.2464	716
24.1335	524.51	43.2671	696.48
24.1439	513.77	43.2877	721.89
24.1542	525.94	43.3084	722.4
24.1645	521.65	43.3291	724.75
24.1749	514.67	43.3497	712.8
24.1852	515.56	43.3704	730.98
24.1955	510.55	43.391	731.82
24.2059	511.81	43.4117	703.21
24.2162	498.21	43.4324	707.59
24.2265	509.66	43.453	726.6
24.2369	490.7	43.4737	704.56
24.2472	500	43.4944	707.08
24.2575	495.71	43.515	688.24
24.2678	501.61	43.5357	679.83
24.2782	491.06	43.5564	668.38
24.2885	500.89	43.577	655.09
24.2988	495.53	43.5977	658.29
24.3092	487.48	43.6183	652.57
24.3195	493.92	43.639	630.86
24.3298	488.73	43.6597	629.68
24.3402	488.91	43.6803	606.63
24.3505	489.09	43.701	605.96
24.3608	485.15	43.7216	593
24.3712	481.04	43.7423	583.75
24.3815	485.87	43.763	578.53
24.3918	485.87	43.7836	561.37
24.4021	485.69	43.8043	558.84
24.4125	481.22	43.825	547.91
24.4228	483.01	43.8456	554.3
24.4331	479.61	43.8663	543.53
24.4435	484.79	43.887	538.82
24.4538	483.72	43.9076	542.69
24.4641	472.81	43.9283	534.11
24.4745	476.39	43.9489	530.57
24.4848	481.22	43.9696	527.38
24.4951	482.47	43.9903	521.32
24.5055	478	44.0109	514.25
24.5158	467.08	44.0316	514.08
24.5261	476.03	44.0522	517.79
24.5365	472.27	44.0729	509.37
24.5468	482.29	44.0936	498.44
24.5571	475.13	44.1142	500.45
24.5674	466.73	44.1349	502.98
24.5778	472.99	44.1556	506.18
24.5881	473.35	44.1762	511.22
24.5984	474.06	44.1969	502.47
24.6088	472.63	44.2175	501.3
24.6191	476.21	44.2382	500.79
24.6294	478.35	44.2589	502.47
24.6398	472.81	44.2795	496.75
24.6501	467.8	44.3002	493.72
24.6604	474.96	44.3209	488
24.6708	466.37	44.3415	492.55
24.6811	477.1	44.3622	490.19
24.6914	472.45	44.3829	490.86
24.7018	473.35	44.4035	482.95
24.7121	472.27	44.4242	490.69
24.7224	478	44.4448	485.14
24.7328	465.83	44.4655	482.79
24.7431	472.27	44.4862	481.27
24.7534	466.91	44.5068	481.44
24.7637	466.19	44.5275	485.14
24.7741	475.13	44.5481	484.81
24.7844	465.12	44.5688	484.13
24.7947	467.26	44.5895	481.95
24.8051	468.16	44.6101	478.41
24.8154	466.19	44.6308	475.05
24.8257	471.38	44.6515	476.73
24.8361	475.31	44.6721	479.08
24.8464	474.6	44.6928	482.28
24.8567	468.16	44.7134	478.92
24.8671	468.52	44.7341	479.93
24.8774	469.77	44.7548	482.95
24.8877	463.86	44.7754	476.73
24.898	472.45	44.7961	468.48
24.9084	465.3	44.8168	469.49
24.9187	474.6	44.8374	478.75
24.9291	468.87	44.8581	469.33
24.9394	464.22	44.8787	480.26
24.9497	472.27	44.8994	475.55
24.96	472.81	44.9201	478.92
24.9704	465.47	44.9407	479.08
24.9807	470.48	44.9614	479.08
24.991	478.53	44.9821	475.05
25.0014	464.4	45.0027	476.06
25.0117	472.99	45.0234	467.98
25.022	465.3	45.0441	475.21
25.0324	471.2	45.0647	470.5
25.0427	462.61	45.0854	472.35
25.053	464.58	45.106	473.7
25.0633	471.56	45.1267	475.21
25.0737	474.96	45.1474	470.17
25.084	469.05	45.168	471.51
25.0943	467.8	45.1887	465.12
25.1047	466.91	45.2094	470
25.115	462.43	45.23	469.33
25.1253	464.94	45.2507	475.21
25.1357	473.35	45.2713	473.7
25.146	467.44	45.292	471.85
25.1563	469.95	45.3127	473.36
25.1667	466.91	45.3333	468.48
25.177	467.08	45.354	467.64
25.1873	466.19	45.3746	472.52
25.1977	470.84	45.3953	467.64
25.208	462.61	45.416	468.65
25.2183	471.91	45.4366	471.51
25.2287	466.73	45.4573	471.34
25.239	469.05	45.478	468.99
25.2493	474.06	45.4986	469.49
25.2597	474.24	45.5193	468.48
25.27	467.98	45.5399	462.93
25.2803	470.3	45.5606	473.36
25.2906	469.23	45.5813	469.83
25.301	466.37	45.6019	475.05
25.3113	465.65	45.6226	469.16
25.3216	462.43	45.6433	467.64
25.332	468.52	45.6639	464.61
25.3423	465.83	45.6846	470
25.3526	464.76	45.7053	468.99
25.363	462.97	45.7259	468.65
25.3733	462.25	45.7466	471.51
25.3836	467.26	45.7672	473.36
25.3939	466.91	45.7879	465.96
25.4043	463.69	45.8086	464.45
25.4146	469.59	45.8292	470.67
25.4249	467.8	45.8499	471.18
25.4353	462.97	45.8706	471.85
25.4456	463.86	45.8912	471.68
25.4559	468.69	45.9119	473.87
25.4663	469.77	45.9325	463.6
25.4766	469.05	45.9532	468.32
25.4869	467.44	45.9739	462.76
25.4973	468.87	45.9945	464.95
25.5076	462.43	46.0152	466.97
25.5179	466.19	46.0359	466.13
25.5283	460.47	46.0565	464.95
25.5386	470.84	46.0772	467.47
25.5489	468.87	46.0978	471.01
25.5592	469.23	46.1185	456.71
25.5696	469.05	46.1392	464.61
25.5799	466.55	46.1598	464.78
25.5903	471.2	46.1805	462.76
25.6006	460.47	46.2012	464.61
25.6109	469.41	46.2218	471.51
25.6212	467.8	46.2425	467.14
25.6316	463.33	46.2631	471.01
[truncated: 6,231 more rows]

## Sheet: Figure 1 c-g
Figure 1c	In situ XRD of the reduction process of MgFe2O4														Figure 1d	the corresponding phase composition transformations during reduction based on Rietveld refinement of the MgFe2O4
2-Theta	prior to reduction		2-Theta	200°C		2-Theta	450°C		2-Theta	600°C		2-Theta	600°C for 5h			Ratio (%)
20	27		20	36		20	23		20	40		20	26			MgFe2O4	(Mg,Fe)O	alpha-Fe
20.02	42		20.02	31		20.02	34		20.02	21		20.02	31		prior red	100
20.04	28		20.04	43		20.04	31		20.04	42		20.04	20		200°C	100
20.06	34		20.06	33		20.06	31		20.06	37		20.06	26		450°C	26.23	73.77
20.08	28		20.08	31		20.08	32		20.08	37		20.08	23		600°C	0	87.22	12.78
20.1	39		20.1	35		20.1	35		20.1	37		20.1	19		600°C for 5h	0	46.81	53.19
20.12	31		20.12	36		20.12	28		20.12	21		20.12	20
20.14	36		20.14	23		20.14	16		20.14	30		20.14	22
20.16	27		20.16	44		20.16	42		20.16	27		20.16	33
20.18	40		20.18	33		20.18	29		20.18	32		20.18	24		Figure 1. e2	the corresponding EDS spectra collected at Area #1 and #2								Figure 1. g	the corresponding metal size distribution of Fe/MgO
20.2	32		20.2	38		20.2	36		20.2	30		20.2	25		Energy (keV)	Counts								Counts	Particle size (nm)
20.22	31		20.22	27		20.22	36		20.22	25		20.22	24			Area #2	Area #1							1	20		Average metal particle size (nm)	Standard deviation
20.24	35		20.24	34		20.24	39		20.24	24		20.24	25		-0.47693	0	0							2	28.52		17.2	12.1
20.26	35		20.26	33		20.26	22		20.26	27		20.26	25		-0.47193	0	0							3	18.35		Dispersion (%)
20.28	36		20.28	27		20.28	32		20.28	28		20.28	19		-0.46693	0	0							4	19.89		3.8
20.3	35		20.3	26		20.3	28		20.3	25		20.3	21		-0.46194	0	0							5	9.24
20.32	31		20.32	43		20.32	29		20.32	36		20.32	24		-0.45694	0	0							6	13.25
20.34	27		20.34	37		20.34	39		20.34	40		20.34	27		-0.45194	0	0							7	5.12
20.36	34		20.36	25		20.36	29		20.36	46		20.36	25		-0.44694	0	0							8	7.51
20.38	28		20.38	30		20.38	35		20.38	32		20.38	27		-0.44195	0	0							9	12.72
20.4	37		20.4	35		20.4	38		20.4	34		20.4	28		-0.43695	0	0							10	12.13
20.42	27		20.42	31		20.42	27		20.42	35		20.42	27		-0.43195	0	0							11	16.64
20.44	27		20.44	30		20.44	31		20.44	22		20.44	37		-0.42695	0	0							12	13.42
20.46	28		20.46	27		20.46	40		20.46	36		20.46	23		-0.42196	0	0							13	15.2
20.48	32		20.48	27		20.48	36		20.48	51		20.48	23		-0.41696	0	0							14	14.34
20.5	27		20.5	31		20.5	26		20.5	31		20.5	12		-0.41196	0	0							15	13.9
20.52	23		20.52	33		20.52	35		20.52	38		20.52	24		-0.40696	0	0							16	20.69
20.54	31		20.54	29		20.54	38		20.54	33		20.54	26		-0.40197	0	0							17	10.66
20.56	36		20.56	31		20.56	28		20.56	47		20.56	24		-0.39697	0	0							18	12.22
20.58	29		20.58	37		20.58	32		20.58	37		20.58	30		-0.39197	0	0							19	16.95
20.6	38		20.6	34		20.6	31		20.6	40		20.6	32		-0.38697	0	0							20	13.14
20.62	25		20.62	28		20.62	36		20.62	48		20.62	24		-0.38197	0	0							21	15.84
20.64	32		20.64	30		20.64	39		20.64	31		20.64	22		-0.37698	0	0							22	15.46
20.66	28		20.66	31		20.66	38		20.66	36		20.66	37		-0.37198	0	0							23	12.07
20.68	31		20.68	30		20.68	32		20.68	37		20.68	27		-0.36698	0	0							24	14.46
20.7	33		20.7	30		20.7	31		20.7	36		20.7	13		-0.36198	0	0							25	13.08
20.72	20		20.72	31		20.72	33		20.72	35		20.72	28		-0.35699	0	0							26	17.02
20.74	22		20.74	34		20.74	41		20.74	38		20.74	29		-0.35199	0	0							27	16.25
20.76	25		20.76	26		20.76	44		20.76	41		20.76	40		-0.34699	0	0							28	19.56
20.78	25		20.78	27		20.78	48		20.78	45		20.78	23		-0.34199	0	0							29	10.52
20.8	31		20.8	33		20.8	31		20.8	31		20.8	38		-0.337	0	0							30	8.51
20.82	35		20.82	35		20.82	36		20.82	35		20.82	29		-0.332	0	0							31	14.12
20.84	41		20.84	30		20.84	47		20.84	46		20.84	34		-0.327	0	0							32	10.73
20.86	28		20.86	39		20.86	31		20.86	44		20.86	32		-0.322	0	0							33	24.89
20.88	30		20.88	32		20.88	36		20.88	30		20.88	28		-0.31701	0	0							34	31.04
20.9	34		20.9	34		20.9	49		20.9	34		20.9	26		-0.31201	0	0							35	16.75
20.92	39		20.92	33		20.92	31		20.92	38		20.92	28		-0.30701	0	0							36	15.46
20.94	26		20.94	39		20.94	32		20.94	44		20.94	29		-0.30201	0	0							37	16.81
20.96	31		20.96	31		20.96	44		20.96	37		20.96	33		-0.29701	0	0							38	21.61
20.98	37		20.98	25		20.98	35		20.98	26		20.98	31		-0.29202	0	0							39	6.83
21	40		21	26		21	34		21	39		21	40		-0.28702	0	0							40	8.08
21.02	38		21.02	22		21.02	38		21.02	37		21.02	35		-0.28202	0	0							41	20.74
21.04	39		21.04	30		21.04	39		21.04	37		21.04	38		-0.27702	0	0							42	22.36
21.06	34		21.06	31		21.06	34		21.06	28		21.06	30		-0.27203	0	0							43	11.15
21.08	27		21.08	35		21.08	36		21.08	28		21.08	33		-0.26703	0	0							44	21.11
21.1	31		21.1	33		21.1	34		21.1	49		21.1	32		-0.26203	0	0							45	11.35
21.12	31		21.12	40		21.12	39		21.12	32		21.12	37		-0.25703	0	0							46	11.35
21.14	34		21.14	30		21.14	28		21.14	36		21.14	24		-0.25204	0	0							47	6.75
21.16	35		21.16	24		21.16	39		21.16	27		21.16	26		-0.24704	0	0							48	6.54
21.18	31		21.18	28		21.18	34		21.18	47		21.18	24		-0.24204	0	0							49	9.77
21.2	40		21.2	41		21.2	31		21.2	41		21.2	25		-0.23704	0	0							50	12.94
21.22	32		21.22	42		21.22	37		21.22	29		21.22	30		-0.23205	0	0							51	10.09
21.24	29		21.24	23		21.24	44		21.24	30		21.24	28		-0.22705	0	0							52	7.94
21.26	32		21.26	35		21.26	24		21.26	36		21.26	27		-0.22205	0	0							53	9.66
21.28	34		21.28	32		21.28	33		21.28	27		21.28	27		-0.21705	0	0							54	14.28
21.3	29		21.3	27		21.3	35		21.3	29		21.3	37		-0.21206	0	0							55	7.39
21.32	31		21.32	32		21.32	33		21.32	35		21.32	28		-0.20706	0	0							56	6.16
21.34	21		21.34	34		21.34	30		21.34	31		21.34	33		-0.20206	0	0							57	13.49
21.36	31		21.36	27		21.36	37		21.36	27		21.36	36		-0.19706	0	0							58	22.85
21.38	29		21.38	26		21.38	36		21.38	29		21.38	38		-0.19206	0	0							59	10.06
21.4	24		21.4	35		21.4	32		21.4	32		21.4	35		-0.18707	0	0							60	12.69
21.42	34		21.42	35		21.42	36		21.42	33		21.42	29		-0.18207	0	0							61	14.06
21.44	23		21.44	32		21.44	40		21.44	37		21.44	32		-0.17707	0	0							62	10.27
21.46	28		21.46	38		21.46	35		21.46	37		21.46	31		-0.17207	0	0							63	6.46
21.48	32		21.48	28		21.48	26		21.48	26		21.48	30		-0.16708	0	0							64	9.56
21.5	33		21.5	32		21.5	32		21.5	37		21.5	41		-0.16208	0	0							65	14.52
21.52	38		21.52	33		21.52	42		21.52	38		21.52	34		-0.15708	0	0							66	12.3
21.54	36		21.54	34		21.54	25		21.54	26		21.54	30		-0.15208	0	0							67	5.67
21.56	34		21.56	25		21.56	39		21.56	28		21.56	41		-0.14709	0	0							68	8.28
21.58	31		21.58	34		21.58	45		21.58	32		21.58	30		-0.14209	0	0							69	15.38
21.6	42		21.6	28		21.6	33		21.6	37		21.6	40		-0.13709	0	0							70	7.7
21.62	37		21.62	29		21.62	41		21.62	37		21.62	46		-0.13209	0	0							71	7.08
21.64	21		21.64	37		21.64	35		21.64	33		21.64	41		-0.1271	0	0							72	7.38
21.66	32		21.66	27		21.66	27		21.66	27		21.66	35		-0.1221	0	0							73	42.55
21.68	25		21.68	37		21.68	31		21.68	33		21.68	46		-0.1171	0	0							74	11.72
21.7	30		21.7	31		21.7	34		21.7	32		21.7	54		-0.1121	0	0							75	64.66
21.72	33		21.72	36		21.72	19		21.72	37		21.72	43		-0.1071	0	0							76	5.24
21.74	37		21.74	28		21.74	29		21.74	36		21.74	39		-0.10211	0	0							77	8.33
21.76	28		21.76	24		21.76	24		21.76	34		21.76	41		-0.09711	0	0							78	8.93
21.78	34		21.78	30		21.78	34		21.78	28		21.78	47		-0.09211	0	0							79	6.06
21.8	18		21.8	23		21.8	36		21.8	47		21.8	54		-0.08711	0	0							80	6.63
21.82	29		21.82	40		21.82	27		21.82	23		21.82	51		-0.08212	0	0							81	5.31
21.84	31		21.84	31		21.84	22		21.84	36		21.84	40		-0.07712	0	0							82	8.21
21.86	23		21.86	27		21.86	34		21.86	33		21.86	60		-0.07212	0	0							83	18.36
21.88	31		21.88	38		21.88	27		21.88	44		21.88	40		-0.06712	0	0							84	10.68
21.9	30		21.9	35		21.9	20		21.9	40		21.9	52		-0.06213	0	0							85	7.71
21.92	31		21.92	40		21.92	37		21.92	30		21.92	41		-0.05713	0	0							86	8.19
21.94	31		21.94	36		21.94	17		21.94	46		21.94	48		-0.05213	0	0							87	24.86
21.96	39		21.96	29		21.96	23		21.96	39		21.96	43		-0.04713	0	0							88	9.81
21.98	37		21.98	34		21.98	23		21.98	30		21.98	55		-0.04214	0	0							89	16.39
22	28		22	32		22	25		22	44		22	52		-0.03714	0	0							90	21
22.02	31		22.02	24		22.02	24		22.02	41		22.02	53		-0.03214	0	0							91	18.71
22.04	34		22.04	23		22.04	33		22.04	37		22.04	46		-0.02714	0	0							92	9.79
22.06	33		22.06	31		22.06	40		22.06	28		22.06	83		-0.02215	0	0							93	11.56
22.08	26		22.08	30		22.08	34		22.08	31		22.08	60		-0.01715	0	0							94	7.71
22.1	36		22.1	34		22.1	22		22.1	32		22.1	56		-0.01215	0	0							95	8.13
22.12	40		22.12	41		22.12	27		22.12	36		22.12	42		-0.00715	0	0							96	8.57
22.14	22		22.14	30		22.14	33		22.14	33		22.14	48		-0.00215	0	0							97	24.62
22.16	35		22.16	19		22.16	28		22.16	40		22.16	45		0.00284	0	0							98	23.72
22.18	25		22.18	32		22.18	36		22.18	37		22.18	38		0.00784	0	0							99	25.24
22.2	28		22.2	26		22.2	26		22.2	39		22.2	39		0.01284	0	0							100	27.85
22.22	39		22.22	30		22.22	23		22.22	40		22.22	31		0.01784	0	0							101	18.35
22.24	39		22.24	36		22.24	26		22.24	32		22.24	44		0.02283	0	0							102	24.92
22.26	34		22.26	32		22.26	22		22.26	29		22.26	48		0.02783	0	0							103	22.11
22.28	29		22.28	29		22.28	29		22.28	32		22.28	40		0.03283	0	0							104	21.43
22.3	26		22.3	21		22.3	27		22.3	48		22.3	45		0.03783	0	0							105	19.58
22.32	35		22.32	42		22.32	30		22.32	35		22.32	50		0.04282	0	0							106	11.75
22.34	32		22.34	25		22.34	28		22.34	31		22.34	35		0.04782	0	0							107	13.63
22.36	35		22.36	19		22.36	16		22.36	34		22.36	50		0.05282	0	0							108	16.26
22.38	26		22.38	32		22.38	24		22.38	31		22.38	39		0.05782	0	0							109	17.56
22.4	35		22.4	43		22.4	28		22.4	34		22.4	40		0.06281	0	0							110	11.7
22.42	31		22.42	36		22.42	27		22.42	22		22.42	32		0.06781	0	0							111	15.28
22.44	37		22.44	30		22.44	34		22.44	36		22.44	29		0.07281	0	0							112	9.98
22.46	35		22.46	29		22.46	25		22.46	34		22.46	38		0.07781	0	0							113	13.05
22.48	35		22.48	25		22.48	29		22.48	35		22.48	39		0.08281	0	0							114	19.77
22.5	36		22.5	30		22.5	22		22.5	31		22.5	35		0.0878	0	0							115	18.46
22.52	28		22.52	35		22.52	27		22.52	29		22.52	27		0.0928	0	0							116	10.53
22.54	28		22.54	39		22.54	22		22.54	28		22.54	25		0.0978	0	0							117	15.09
22.56	25		22.56	32		22.56	32		22.56	23		22.56	19		0.1028	0	0							118	8.76
22.58	33		22.58	16		22.58	22		22.58	48		22.58	39		0.10779	0	0							119	8.55
22.6	32		22.6	29		22.6	30		22.6	22		22.6	36		0.11279	0	0							120	10.91
22.62	38		22.62	23		22.62	28		22.62	27		22.62	20		0.11779	0	0							121	13.55
22.64	29		22.64	30		22.64	27		22.64	48		22.64	26		0.12279	0	0							122	10.96
22.66	29		22.66	35		22.66	37		22.66	33		22.66	35		0.12778	0	0							123	15.82
22.68	37		22.68	37		22.68	19		22.68	26		22.68	36		0.13278	0	0							124	24.59
22.7	32		22.7	31		22.7	26		22.7	22		22.7	30		0.13778	0	0							125	24.95
22.72	21		22.72	25		22.72	28		22.72	26		22.72	37		0.14278	0	0							126	14.46
22.74	27		22.74	31		22.74	36		22.74	18		22.74	28		0.14777	0	0							127	18.72
22.76	40		22.76	40		22.76	31		22.76	29		22.76	24		0.15277	92.6742	113.523							128	18.47
22.78	21		22.78	37		22.78	24		22.78	29		22.78	35		0.15777	93.4097	114.424							129	23.21
22.8	36		22.8	20		22.8	30		22.8	22		22.8	17		0.16277	94.1452	115.325							130	13.85
22.82	27		22.82	26		22.82	33		22.82	22		22.82	28		0.16776	94.8808	116.226							131	10.7
22.84	32		22.84	27		22.84	27		22.84	29		22.84	21		0.17276	95.6163	117.127							132	13.54
22.86	22		22.86	33		22.86	25		22.86	32		22.86	23		0.17776	96.3518	118.028							133	15.67
22.88	30		22.88	27		22.88	24		22.88	25		22.88	21		0.18276	97.0873	118.929							134	7.18
22.9	36		22.9	17		22.9	40		22.9	35		22.9	26		0.18776	97.8228	119.83							135	10.62
22.92	40		22.92	37		22.92	37		22.92	35		22.92	21		0.19275	98.5583	120.731							136	6.16
22.94	31		22.94	39		22.94	25		22.94	28		22.94	23		0.19775	99.2938	121.632							137	14.85
22.96	29		22.96	37		22.96	32		22.96	32		22.96	20		0.20275	100.029	122.533							138	5.91
22.98	39		22.98	30		22.98	34		22.98	27		22.98	27		0.20775	100.765	123.434							139	7.99
23	27		23	37		23	33		23	31		23	23		0.21274	101.5	124.335							140	6.91
23.02	39		23.02	26		23.02	33		23.02	32		23.02	30		0.21774	102.236	125.236							141	11.3
23.04	38		23.04	30		23.04	25		23.04	27		23.04	29		0.22274	102.971	126.137							142	12.56
23.06	30		23.06	22		23.06	30		23.06	26		23.06	16		0.22774	103.707	127.038							143	6.49
23.08	29		23.08	27		23.08	34		23.08	28		23.08	21		0.23273	104.442	127.939							144	7.4
23.1	33		23.1	34		23.1	25		23.1	18		23.1	24		0.23773	105.178	128.84							145	7.69
23.12	28		23.12	24		23.12	29		23.12	31		23.12	28		0.24273	105.913	129.741							146	9.05
23.14	43		23.14	20		23.14	20		23.14	26		23.14	20		0.24773	106.649	130.642							147	10.24
23.16	27		23.16	48		23.16	32		23.16	26		23.16	33		0.25272	107.385	131.543							148	9.61
23.18	34		23.18	23		23.18	30		23.18	24		23.18	25		0.25772	108.12	132.444							149	23.81
23.2	37		23.2	28		23.2	25		23.2	26		23.2	26		0.26272	108.856	133.345							150	29.14
23.22	35		23.22	31		23.22	26		23.22	24		23.22	22		0.26772	109.591	134.246							151	19.84
23.24	29		23.24	24		23.24	33		23.24	26		23.24	28		0.27272	110.326	135.147							152	10.76
23.26	29		23.26	27		23.26	36		23.26	23		23.26	21		0.27771	111.062	136.048							153	11.58
23.28	32		23.28	35		23.28	34		23.28	30		23.28	20		0.28271	111.797	136.949							154	12.07
23.3	26		23.3	32		23.3	28		23.3	22		23.3	33		0.28771	112.533	137.85							155	11.12
23.32	38		23.32	32		23.32	29		23.32	26		23.32	18		0.29271	113.269	138.75							156	9.79
23.34	32		23.34	28		23.34	23		23.34	35		23.34	27		0.2977	114.004	139.651							157	11.3
23.36	27		23.36	30		23.36	29		23.36	21		23.36	24		0.3027	114.74	140.553							158	7.29
23.38	40		23.38	35		23.38	28		23.38	26		23.38	27		0.3077	115.475	141.453							159	11.87
23.4	22		23.4	35		23.4	23		23.4	23		23.4	31		0.3127	116.211	142.354							160	9.23
23.42	28		23.42	22		23.42	25		23.42	24		23.42	31		0.31769	116.946	143.255							161	8.75
23.44	27		23.44	46		23.44	25		23.44	33		23.44	32		0.32269	117.682	144.156							162	14.58
23.46	28		23.46	22		23.46	29		23.46	24		23.46	20		0.32769	118.417	145.057							163	15.57
23.48	32		23.48	33		23.48	35		23.48	22		23.48	21		0.33269	119.153	145.958							164	11.42
23.5	33		23.5	29		23.5	35		23.5	22		23.5	22		0.33768	119.888	146.859							165	9.09
23.52	33		23.52	30		23.52	40		23.52	29		23.52	22		0.34268	120.623	147.761							166	8.82
23.54	33		23.54	30		23.54	26		23.54	34		23.54	32		0.34768	118.45	145.211							167	6.49
23.56	28		23.56	36		23.56	32		23.56	34		23.56	29		0.35268	116.844	142.992							168	9.85
23.58	26		23.58	31		23.58	32		23.58	29		23.58	28		0.35768	115.806	141.102							169	19.08
23.6	24		23.6	27		23.6	25		23.6	21		23.6	20		0.36267	115.336	139.542							170	12.31
23.62	35		23.62	21		23.62	27		23.62	32		23.62	14		0.36767	115.435	138.311							171	8.12
23.64	43		23.64	38		23.64	27		23.64	20		23.64	28		0.37267	116.102	137.41							172	10.32
23.66	25		23.66	21		23.66	22		23.66	33		23.66	25		0.37767	117.335	136.838							173	21.47
23.68	39		23.68	39		23.68	26		23.68	26		23.68	37		0.38266	119.138	136.596							174	12.25
23.7	26		23.7	35		23.7	30		23.7	31		23.7	20		0.38766	121.508	136.684							175	10.19
23.72	33		23.72	23		23.72	28		23.72	33		23.72	20		0.39266	124.447	137.1							176	7.72
23.74	25		23.74	29		23.74	24		23.74	32		23.74	23		0.39766	127.952	137.847							177	9.23
23.76	25		23.76	34		23.76	26		23.76	28		23.76	30		0.40265	132.026	138.923							178	14.17
23.78	35		23.78	30		23.78	21		23.78	24		23.78	22		0.40765	136.667	140.33							179	12.53
23.8	28		23.8	26		23.8	24		23.8	27		23.8	25		0.41265	141.879	142.064							180	9.5
23.82	31		23.82	41		23.82	21		23.82	23		23.82	22		0.41765	147.655	144.129							181	5.97
23.84	38		23.84	25		23.84	34		23.84	18		23.84	29		0.42264	154.982	146.751							182	7.54
23.86	31		23.86	28		23.86	19		23.86	30		23.86	31		0.42764	163.005	149.73							183	10.88
23.88	32		23.88	24		23.88	31		23.88	26		23.88	31		0.43264	172.681	153.292							184	14.37
23.9	27		23.9	32		23.9	29		23.9	29		23.9	21		0.43764	184.898	157.64							185	16.56
23.92	33		23.92	24		23.92	31		23.92	22		23.92	30		0.44263	201.112	163.111							186	8.51
23.94	27		23.94	35		23.94	39		23.94	27		23.94	31		0.44763	223.58	170.226							187	12.06
23.96	28		23.96	21		23.96	22		23.96	22		23.96	21		0.45263	244.594	174.452							188	12.3
23.98	23		23.98	35		23.98	35		23.98	25		23.98	13		0.45763	279.107	181.802							189	16.05
24	34		24	29		24	32		24	34		24	34		0.46263	332.868	193.606							190	12.89
24.02	31		24.02	30		24.02	29		24.02	27		24.02	37		0.46762	412.571	211.414							191	18.97
24.04	34		24.04	36		24.04	32		24.04	32		24.04	21		0.47262	525.171	236.835							192	13.52
24.06	27		24.06	48		24.06	46		24.06	34		24.06	25		0.47762	676.727	271.271							193	21.2
24.08	29		24.08	24		24.08	27		24.08	37		24.08	18		0.48262	870.838	315.556							194	13.72
24.1	32		24.1	22		24.1	28		24.1	20		24.1	32		0.48761	1106.9	369.55							195	7.45
24.12	31		24.12	25		24.12	31		24.12	38		24.12	23		0.49261	1378.56	431.783							196	12.06
24.14	28		24.14	29		24.14	22		24.14	19		24.14	28		0.49761	1672.87	499.255							197	8.49
24.16	30		24.16	32		24.16	27		24.16	29		24.16	18		0.50261	1970.51	567.499							198	10.01
24.18	33		24.18	30		24.18	26		24.18	31		24.18	25		0.5076	2247.49	630.963							199	10.61
24.2	26		24.2	39		24.2	40		24.2	23		24.2	28		0.5126	2478.41	684.203							200	9.05
24.22	30		24.22	40		24.22	27		24.22	29		24.22	35		0.5176	2639.45	721.306							201	19.21
24.24	30		24.24	32		24.24	22		24.24	35		24.24	20		0.5226	2713.44	738.818							202	9.85
24.26	36		24.26	32		24.26	28		24.26	30		24.26	23		0.52759	2692.23	735.115							203	13.36
24.28	33		24.28	36		24.28	23		24.28	26		24.28	28		0.53259	2578.66	711.531							204	17.71
24.3	33		24.3	32		24.3	30		24.3	41		24.3	25		0.53759	2386	672.124							205	20.24
24.32	30		24.32	36		24.32	30		24.32	30		24.32	26		0.54259	2135.83	623.342							206	9.5
24.34	25		24.34	29		24.34	21		24.34	30		24.34	41		0.54759	1854.48	573.312							207	21.79
24.36	38		24.36	17		24.36	31		24.36	28		24.36	20		0.55258	1569.08	530.979							208	15.6
24.38	29		24.38	43		24.38	36		24.38	22		24.38	36		0.55758	1304	505.237							209	17.21
24.4	25		24.4	30		24.4	23		24.4	29		24.4	26		0.56258	1078.28	504.123							210	11.61
24.42	27		24.42	28		24.42	24		24.42	31		24.42	28		0.56758	904.306	534.11							211	10.87
24.44	36		24.44	29		24.44	23		24.44	27		24.44	31		0.57257	787.697	599.462							212	11.56
24.46	27		24.46	35		24.46	22		24.46	32		24.46	22		0.57757	728.014	701.616							213	9.92
24.48	28		24.48	32		24.48	31		24.48	41		24.48	24		0.58257	719.9	838.619							214	9.91
24.5	32		24.5	29		24.5	34		24.5	22		24.5	17		0.58757	754.327	1004.73							215	9.77
24.52	35		24.52	22		24.52	23		24.52	35		24.52	29		0.59256	819.768	1190.32							216	11.61
24.54	36		24.54	33		24.54	32		24.54	24		24.54	22		0.59756	903.305	1382.39							217	17.07
24.56	22		24.56	22		24.56	29		24.56	26		24.56	20		0.60256	992.421	1566.96							218	7.49
24.58	29		24.58	22		24.58	30		24.58	25		24.58	32		0.60756	1073.54	1726.27							219	23.13
24.6	33		24.6	26		24.6	35		24.6	20		24.6	30		0.61255	1136.58	1846.93							220	12.39
24.62	35		24.62	34		24.62	35		24.62	25		24.62	26		0.61755	1173.8	1918.21							221	9.85
24.64	25		24.64	30		24.64	29		24.64	33		24.64	21		0.62255	1181.51	1935.48							222	10.48
24.66	32		24.66	30		24.66	24		24.66	24		24.66	23		0.62755	1159.7	1900.83							223	10.77
24.68	24		24.68	30		24.68	30		24.68	40		24.68	31		0.63254	1115.31	1824.31							224	7.39
24.7	36		24.7	29		24.7	28		24.7	29		24.7	23		0.63754	1056.12	1721.84							225	8
24.72	32		24.72	30		24.72	19		24.72	22		24.72	23		0.64254	994.241	1614.68							226	7.7
24.74	25		24.74	33		24.74	22		24.74	23		24.74	20		0.64754	943.331	1526.74							227	11.63
24.76	28		24.76	30		24.76	34		24.76	32		24.76	26		0.65254	916.998	1481.86							228	9.92
24.78	24		24.78	22		24.78	25		24.78	33		24.78	18		0.65753	927.212	1501.03							229	6.34
24.8	34		24.8	40		24.8	30		24.8	31		24.8	25		0.66253	982.764	1599.64							230	7.1
24.82	28		24.82	34		24.82	26		24.82	30		24.82	18		0.66753	1087.92	1785.17							231	11.28
24.84	27		24.84	29		24.84	27		24.84	29		24.84	30		0.67253	1241.43	2055.45							232	5.16
24.86	22		24.86	31		24.86	31		24.86	30		24.86	28		0.67752	1436.04	2397.73							233	14.78
24.88	26		24.88	21		24.88	31		24.88	21		24.88	26		0.68252	1658.6	2788.99							234	10.15
24.9	33		24.9	28		24.9	24		24.9	27		24.9	35		0.68752	1891.07	3197.62							235	11.78
24.92	26		24.92	31		24.92	30		24.92	23		24.92	25		0.69252	2112.26	3586.51							236	8.28
24.94	23		24.94	25		24.94	31		24.94	39		24.94	26		0.69751	2300.31	3917.29							237	11.88
24.96	24		24.96	30		24.96	27		24.96	28		24.96	30		0.70251	2435.42	4155.32							238	6.42
24.98	43		24.98	40		24.98	28		24.98	33		24.98	20		0.70751	2502.63	4274.37							239	5.85
25	40		25	32		25	28		25	31		25	20		0.71251	2493.87	4260.28							240	9.54
25.02	27		25.02	32		25.02	28		25.02	28		25.02	25		0.7175	2409.03	4112.87							241	7.57
25.04	33		25.04	35		25.04	23		25.04	20		25.04	36		0.7225	2255.52	3845.14							242	9.82
25.06	30		25.06	34		25.06	28		25.06	27		25.06	30		0.7275	2048.03	3482.8							243	12.25
25.08	26		25.08	32		25.08	31		25.08	29		25.08	28		0.7325	1804.23	3056.85							244	7.94
25.1	29		25.1	24		25.1	33		25.1	23		25.1	17		0.7375	1543.62	2601.43							245	17.99
25.12	29		25.12	23		25.12	21		25.12	30		25.12	25		0.74249	1284.74	2149.06							246	10.52
25.14	25		25.14	31		25.14	29		25.14	27		25.14	24		0.74749	1042.56	1725.95							247	14.27
25.16	35		25.16	34		25.16	27		25.16	15		25.16	22		0.75249	827.766	1350.82							248	8.94
25.18	27		25.18	27		25.18	23		25.18	25		25.18	20		0.75749	646.284	1034.07							249	9.01
25.2	33		25.2	38		25.2	32		25.2	21		25.2	34		0.76248	499.713	778.494							250	10.82
25.22	31		25.22	30		25.22	25		25.22	42		25.22	23		0.76748	386.257	580.947							251	11.01
25.24	24		25.24	27		25.24	31		25.24	20		25.24	27		0.77248	301.872	434.341							252	10.06
25.26	27		25.26	26		25.26	32		25.26	31		25.26	30		0.77748	241.385	329.614							253	11.69
25.28	29		25.28	33		25.28	27		25.28	22		25.28	29		0.78247	199.416	257.336							254	10.16
25.3	31		25.3	29		25.3	22		25.3	28		25.3	24		0.78747	171.021	208.846							255	13.09
25.32	30		25.32	27		25.32	29		25.32	33		25.32	34		0.79247	152.059	176.884							256	16.24
25.34	27		25.34	27		25.34	38		25.34	37		25.34	23		0.79747	139.315	155.818							257	12.46
25.36	31		25.36	33		25.36	30		25.36	38		25.36	25		0.80246	130.465	141.577							258	6.83
25.38	43		25.38	32		25.38	26		25.38	29		25.38	35		0.80746	123.948	131.423							259	7.49
25.4	31		25.4	37		25.4	30		25.4	27		25.4	24		0.81246	118.787	123.646							260	11.97
25.42	37		25.42	39		25.42	19		25.42	29		25.42	22		0.81746	113.818	116.204							261	142.57
25.44	24		25.44	34		25.44	28		25.44	29		25.44	29		0.82245	110.294	111.295							262	144.38
25.46	36		25.46	39		25.46	30		25.46	27		25.46	27		0.82745	106.854	106.533							263	20.43
25.48	23		25.48	31		25.48	34		25.48	26		25.48	29		0.83245	103.866	102.565							264	15.22
25.5	43		25.5	40		25.5	20		25.5	29		25.5	25		0.83745	101.121	99.0202							265	11.48
25.52	29		25.52	39		25.52	31		25.52	34		25.52	31		0.84245	98.6404	95.9395							266	10.53
25.54	41		25.54	24		25.54	40		25.54	32		25.54	21		0.84744	96.4193	93.3138							267	9.3
25.56	25		25.56	20		25.56	22		25.56	29		25.56	29		0.85244	94.4334	91.1002							268	10.47
25.58	31		25.58	31		25.58	27		25.58	24		25.58	30		0.85744	92.647	89.2362							269	8.36
25.6	40		25.6	40		25.6	29		25.6	33		25.6	21		0.86244	91.0204	87.6522							270	8.95
25.62	30		25.62	38		25.62	31		25.62	21		25.62	23		0.86743	89.5155	86.2815							271	10.44
25.64	30		25.64	28		25.64	26		25.64	30		25.64	29		0.87243	88.0989	85.0655							272	17.83
25.66	29		25.66	32		25.66	35		25.66	19		25.66	26		0.87743	86.7437	83.957							273	26.92
25.68	31		25.68	14		25.68	30		25.68	25		25.68	29		0.88243	85.4292	82.9199							274	23.91
25.7	29		25.7	30		25.7	25		25.7	23		25.7	16		0.88742	84.1407	81.9284							275	12.97
25.72	30		25.72	36		25.72	37		25.72	29		25.72	30		0.89242	82.8682	80.965							276	16.56
25.74	26		25.74	22		25.74	32		25.74	35		25.74	26		0.89742	81.6018	80.0122							277	16.14
25.76	32		25.76	41		25.76	27		25.76	13		25.76	17		0.90242	80.3416	79.0702							278	23.51
25.78	30		25.78	27		25.78	23		25.78	25		25.78	26		0.90741	79.0898	78.1431							279	13.91
25.8	28		25.8	29		25.8	34		25.8	19		25.8	25		0.91241	77.8381	77.2159							280	12.18
25.82	29		25.82	34		25.82	31		25.82	19		25.82	30		0.91741	76.5863	76.2888							281	16.98
25.84	39		25.84	42		25.84	38		25.84	28		25.84	33		0.92241	75.3346	75.3617							282	10.74
25.86	21		25.86	27		25.86	30		25.86	32		25.86	36		0.92741	74.0829	74.4346							283	14.84
25.88	37		25.88	32		25.88	29		25.88	39		25.88	20		0.9324	72.8311	73.5075							284	19.87
25.9	49		25.9	27		25.9	25		25.9	31		25.9	22		0.9374	71.5794	72.5803							285	15.27
25.92	33		25.92	28		25.92	22		25.92	28		25.92	25		0.9424	70.3276	71.6532							286	17.61
25.94	38		25.94	31		25.94	25		25.94	20		25.94	20		0.9474	69.0759	70.7261							287	20.6
25.96	33		25.96	34		25.96	32		25.96	27		25.96	18		0.95239	67.8241	69.799							288	19.69
25.98	35		25.98	24		25.98	28		25.98	21		25.98	20		0.95739	66.5724	68.8718							289	13.58
26	24		26	27		26	22		26	29		26	23		0.96239	65.3206	67.9447							290	18.78
26.02	25		26.02	33		26.02	24		26.02	34		26.02	21		0.96739	64.0689	67.0176							291	14.61
26.04	35		26.04	30		26.04	34		26.04	33		26.04	20		0.97238	62.8171	66.0905							292	18.14
26.06	41		26.06	27		26.06	25		26.06	22		26.06	18		0.97738	61.5654	65.1633							293	22.55
26.08	38		26.08	34		26.08	20		26.08	31		26.08	36		0.98238	60.3136	64.2362							294	23.92
26.1	25		26.1	35		26.1	26		26.1	21		26.1	30		0.98738	59.0619	63.3091							295	11.01
26.12	28		26.12	26		26.12	29		26.12	25		26.12	25		0.99237	57.8101	62.382							296	12.73
26.14	29		26.14	22		26.14	23		26.14	25		26.14	27		0.99737	56.5584	61.4548							297	11.31
26.16	35		26.16	36		26.16	39		26.16	30		26.16	28		1.00237	55.3066	60.5277							298	11.75
26.18	31		26.18	30		26.18	41		26.18	31		26.18	27		1.00737	54.0549	59.6006							299	16.44
26.2	24		26.2	23		26.2	34		26.2	23		26.2	34		1.01237	52.8032	58.6735							300	18.2
26.22	33		26.22	24		26.22	17		26.22	32		26.22	19		1.01736	51.5518	57.7464							301	23.93
26.24	25		26.24	36		26.24	31		26.24	23		26.24	15		1.02236	52.4819	58.0291							302	24.92
26.26	32		26.26	39		26.26	27		26.26	31		26.26	27		1.02736	53.3342	58.3101							303	23.33
26.28	31		26.28	32		26.28	30		26.28	28		26.28	22		1.03236	54.1079	58.5895							304	25.46
26.3	27		26.3	28		26.3	27		26.3	26		26.3	27		1.03735	54.8037	58.8673							305	44.55
26.32	37		26.32	37		26.32	26		26.32	38		26.32	30		1.04235	55.4202	59.1434							306	13.43
26.34	34		26.34	37		26.34	24		26.34	22		26.34	25		1.04735	55.959	59.4178							307	25.57
26.36	35		26.36	23		26.36	32		26.36	32		26.36	21		1.05235	56.4194	59.6906							308	23.95
26.38	30		26.38	31		26.38	24		26.38	24		26.38	25		1.05734	56.8015	59.9618							309	14.58
26.4	30		26.4	37		26.4	27		26.4	37		26.4	22		1.06234	57.1047	60.2313							310	15.37
26.42	34		26.42	40		26.42	23		26.42	32		26.42	16		1.06734	57.3301	60.4992							311	13.22
26.44	32		26.44	25		26.44	34		26.44	23		26.44	21		1.07234	57.477	60.7654							312	19.83
26.46	37		26.46	37		26.46	39		26.46	26		26.46	25		1.07733	57.5457	61.03							313	18.29
26.48	25		26.48	26		26.48	33		26.48	35		26.48	24		1.08233	57.5352	61.2929							314	24.72
26.5	40		26.5	39		26.5	36		26.5	29		26.5	28		1.08733	57.447	61.5542							315	11.28
26.52	35		26.52	29		26.52	31		26.52	24		26.52	21		1.09233	57.2808	61.8139							316	10.11
26.54	33		26.54	35		26.54	38		26.54	40		26.54	25		1.09733	57.0356	62.0718							317	17.84
26.56	32		26.56	29		26.56	31		26.56	25		26.56	27		1.10232	56.7122	62.3282							318	12.64
26.58	31		26.58	35		26.58	25		26.58	36		26.58	21		1.10732	56.3103	62.5829							319	16.78
26.6	26		26.6	30		26.6	43		26.6	40		26.6	29		1.11232	55.8306	62.836							320	21.13
26.62	40		26.62	27		26.62	34		26.62	17		26.62	18		1.11732	55.2722	63.0874							321	19.8
26.64	34		26.64	28		26.64	27		26.64	32		26.64	23		1.12231	54.635	63.3372							322	15.83
26.66	30		26.66	29		26.66	27		26.66	34		26.66	27		1.12731	53.9202	63.5853							323	12.62
26.68	31		26.68	28		26.68	46		26.68	23		26.68	24		1.13231	53.8094	63.9282							324	8.27
26.7	38		26.7	23		26.7	24		26.7	24		26.7	25		1.13731	53.5288	64.2565							325	14.35
26.72	33		26.72	40		26.72	39		26.72	25		26.72	30		1.1423	53.6192	64.6467							326	20.56
26.74	33		26.74	31		26.74	35		26.74	27		26.74	27		1.1473	54.3755	65.1401							327	20.98
26.76	31		26.76	24		26.76	35		26.76	28		26.76	19		1.1523	57.2265	65.4091							328	13.07
26.78	27		26.78	29		26.78	37		26.78	31		26.78	18		1.1573	61.9186	65.938							329	20
26.8	21		26.8	36		26.8	33		26.8	23		26.8	24		1.16229	69.3729	66.8569							330	13.49
26.82	21		26.82	32		26.82	31		26.82	32		26.82	19		1.16729	80.8363	68.3418							331	15.27
26.84	30		26.84	35		26.84	26		26.84	26		26.84	34		1.17229	97.9295	70.6214							332	15.59
26.86	38		26.86	25		26.86	24		26.86	25		26.86	31		1.17729	122.63	73.9751							333	10.31
26.88	28		26.88	31		26.88	43		26.88	28		26.88	22		1.18229	157.253	78.7296							334	11.3
26.9	25		26.9	33		26.9	48		26.9	41		26.9	28		1.18728	204.304	85.2386							335	13.81
26.92	27		26.92	38		26.92	24		26.92	31		26.92	22		1.19228	266.266	93.8527							336	8.8
26.94	27		26.94	27		26.94	38		26.94	18		26.94	24		1.19728	345.28	104.874							337	13.65
26.96	29		26.96	27		26.96	21		26.96	38		26.96	19		1.20228	442.754	118.502							338	14.79
26.98	36		26.98	36		26.98	25		26.98	30		26.98	27		1.20727	558.931	134.77							339	13.43
27	43		27	33		27	30		27	28		27	15		1.21227	692.477	153.49							340	10.69
27.02	30		27.02	32		27.02	23		27.02	21		27.02	26		1.21727	840.182	174.209							341	10.45
27.04	38		27.04	28		27.04	27		27.04	37		27.04	25		1.22227	996.837	196.191							342	14.76
27.06	32		27.06	34		27.06	29		27.06	24		27.06	26		1.22726	1155.38	218.44							343	9.37
27.08	29		27.08	24		27.08	37		27.08	24		27.08	20		1.23226	1307.3	239.755							344	16.93
27.1	24		27.1	30		27.1	32		27.1	27		27.1	21		1.23726	1443.39	258.834							345	34.78
27.12	29		27.12	29		27.12	32		27.12	30		27.12	30		1.24226	1554.59	274.398							346	10.9
27.14	34		27.14	37		27.14	23		27.14	21		27.14	30		1.24725	1633	285.336							347	13.75
27.16	39		27.16	35		27.16	29		27.16	37		27.16	17		1.25225	1672.85	290.828							348	12.91
27.18	31		27.18	32		27.18	25		27.18	26		27.18	15		1.25725	1671.14	290.452							349	11.99
27.2	30		27.2	37		27.2	28		27.2	32		27.2	20		1.26225	1628.05	284.235							350	15.09
27.22	39		27.22	30		27.22	30		27.22	24		27.22	27		1.26724	1546.91	272.647							351	11.99
27.24	31		27.24	36		27.24	18		27.24	34		27.24	24		1.27224	1433.78	256.543							352	24.01
27.26	41		27.26	34		27.26	26		27.26	34		27.26	25		1.27724	1296.69	237.056							353	19.91
27.28	35		27.28	44		27.28	29		27.28	34		27.28	18		1.28224	1144.71	215.466							354	15.57
27.3	31		27.3	31		27.3	27		27.3	27		27.3	18		1.28723	986.946	193.06							355	22.45
27.32	38		27.32	30		27.32	27		27.32	38		27.32	27		1.29223	831.696	171.008							356	14.71
27.34	40		27.34	33		27.34	41		27.34	21		27.34	21		1.29723	685.771	150.274							357	20.84
27.36	46		27.36	37		27.36	32		27.36	34		27.36	23		1.30223	554.112	131.553							358	13.81
27.38	40		27.38	38		27.38	25		27.38	33		27.38	30		1.30722	439.696	115.267							359	14.05
27.4	43		27.4	38		27.4	27		27.4	21		27.4	20		1.31222	343.676	101.578							360	21.2
27.42	33		27.42	34		27.42	18		27.42	21		27.42	26		1.31722	265.705	90.4364							361	18.61
27.44	41		27.44	31		27.44	25		27.44	25		27.44	23		1.32222	204.338	81.6393							362	20.3
27.46	22		27.46	40		27.46	42		27.46	28		27.46	21		1.32722	157.456	74.8872							363	26.54
27.48	31		27.48	42		27.48	32		27.48	26		27.48	27		1.33221	122.644	69.839							364	9.57
27.5	35		27.5	28		27.5	17		27.5	17		27.5	34		1.33721	97.4832	66.1534							365	16.09
27.52	38		27.52	34		27.52	36		27.52	19		27.52	19		1.34221	79.7584	63.5176							366	8.27
27.54	34		27.54	41		27.54	20		27.54	41		27.54	30		1.34721	67.5676	61.6631							367	15.56
27.56	44		27.56	39		27.56	27		27.56	30		27.56	19		1.3522	59.3655	60.3717							368	12.25
27.58	48		27.58	30		27.58	29		27.58	25		27.58	30		1.3572	53.9543	59.4742							369	14.14
27.6	37		27.6	46		27.6	31		27.6	18		27.6	21		1.3622	50.4424	58.845							370	10.45
27.62	39		27.62	40		27.62	42		27.62	21		27.62	30		1.3672	48.1903	58.3935							371	13.51
27.64	26		27.64	28		27.64	34		27.64	33		27.64	14		1.37219	46.7542	58.0573							372	8.7
27.66	29		27.66	27		27.66	29		27.66	32		27.66	12		1.37719	45.2122	57.7061							373	10.01
27.68	28		27.68	30		27.68	29		27.68	30		27.68	23		1.38219	44.9136	57.5305							374	10.47
27.7	42		27.7	46		27.7	31		27.7	19		27.7	23		1.38719	44.6721	57.3629							375	15.32
27.72	33		27.72	40		27.72	26		27.72	23		27.72	26		1.39219	44.4717	57.2011							376	10.58
27.74	30		27.74	27		27.74	36		27.74	24		27.74	19		1.39718	44.2998	57.0434							377	11.29
27.76	37		27.76	31		27.76	28		27.76	29		27.76	19		1.40218	44.1471	56.8883							378	12.52
27.78	43		27.78	39		27.78	34		27.78	27		27.78	29		1.40718	44.0068	56.7351							379	11.08
27.8	35		27.8	39		27.8	25		27.8	19		27.8	29		1.41218	43.8745	56.5829							380	10.19
27.82	26		27.82	35		27.82	34		27.82	35		27.82	27		1.41717	43.7469	56.4314							381	11.11
27.84	34		27.84	34		27.84	32		27.84	32		27.84	29		1.42217	43.6182	56.2797							382	12.36
27.86	28		27.86	34		27.86	33		27.86	24		27.86	19		1.42717	43.4972	56.1292							383	16.39
27.88	43		27.88	34		27.88	27		27.88	36		27.88	29		1.43217	43.3761	55.9786							384	11.67
27.9	26		27.9	35		27.9	33		27.9	32		27.9	29		1.43716	43.2551	55.828							385	12.64
27.92	43		27.92	38		27.92	20		27.92	34		27.92	26		1.44216	43.1341	55.6774							386	12.91
27.94	42		27.94	49		27.94	20		27.94	24		27.94	22		1.44716	43.013	55.5269							387	12.97
27.96	41		27.96	34		27.96	35		27.96	27		27.96	28		1.45216	42.892	55.3763							388	14.87
27.98	34		27.98	37		27.98	33		27.98	23		27.98	20		1.45715	42.7709	55.2257							389	11.11
28	38		28	37		28	33		28	29		28	23		1.46215	42.6499	55.0751							390	10.97
28.02	25		28.02	35		28.02	29		28.02	37		28.02	30		1.46715	42.5288	54.9246							391	18.45
28.04	35		28.04	29		28.04	20		28.04	32		28.04	26		1.47215	42.4078	54.774							392	20.27
28.06	25		28.06	40		28.06	26		28.06	25		28.06	16		1.47714	42.2867	54.6234							393	13.75
28.08	30		28.08	33		28.08	18		28.08	43		28.08	12		1.48214	42.1657	54.4729							394	8.2
28.1	32		28.1	33		28.1	37		28.1	41		28.1	28		1.48714	42.0446	54.3223							395	16.09
28.12	41		28.12	29		28.12	34		28.12	37		28.12	29		1.49214	41.9236	54.1717							396	24.16
28.14	33		28.14	40		28.14	31		28.14	36		28.14	21		1.49713	41.8025	54.0211							397	16.78
28.16	34		28.16	38		28.16	30		28.16	26		28.16	25		1.50213	41.6815	53.8706							398	12.09
28.18	42		28.18	43		28.18	33		28.18	32		28.18	22		1.50713	41.5604	53.72							399	12.52
28.2	43		28.2	24		28.2	24		28.2	27		28.2	25		1.51213	41.4394	53.5694							400	19.66
28.22	31		28.22	26		28.22	39		28.22	38		28.22	34		1.51713	41.3183	53.4188							401	34.9
28.24	42		28.24	24		28.24	23		28.24	34		28.24	20		1.52212	41.1973	53.2683							402	26.36
28.26	41		28.26	39		28.26	22		28.26	26		28.26	18		1.52712	41.0762	53.1177							403	18.61
28.28	32		28.28	37		28.28	36		28.28	27		28.28	25		1.53212	40.9552	52.9671							404	26.62
28.3	33		28.3	22		28.3	31		28.3	29		28.3	26		1.53712	40.8341	52.8165							405	27.64
28.32	40		28.32	33		28.32	24		28.32	27		28.32	15		1.54211	40.7131	52.666							406	27.42
28.34	48		28.34	40		28.34	36		28.34	31		28.34	36		1.54711	40.592	52.5154							407	20.33
28.36	43		28.36	25		28.36	38		28.36	35		28.36	29		1.55211	40.471	52.3648							408	19.07
28.38	35		28.38	30		28.38	20		28.38	31		28.38	19		1.55711	40.3499	52.2142							409	25.67
28.4	37		28.4	35		28.4	21		28.4	27		28.4	27		1.56211	40.2289	52.0637							410	18.29
28.42	32		28.42	33		28.42	28		28.42	14		28.42	13		1.5671	40.1078	51.9131							411	42.65
28.44	25		28.44	37		28.44	32		28.44	28		28.44	29		1.5721	39.9868	51.7625							412	20.87
28.46	40		28.46	32		28.46	25		28.46	32		28.46	28		1.5771	39.8657	51.612							413	25.03
28.48	29		28.48	37		28.48	33		28.48	27		28.48	25		1.5821	39.7447	51.4614							414	18.88
28.5	35		28.5	20		28.5	42		28.5	26		28.5	28		1.58709	39.6237	51.3108							415	35.13
28.52	35		28.52	30		28.52	30		28.52	32		28.52	30		1.59209	39.5026	51.1602							416	14.71
28.54	37		28.54	35		28.54	30		28.54	23		28.54	24		1.59709	39.3816	51.0097							417	37.05
28.56	46		28.56	38		28.56	29		28.56	28		28.56	25		1.60209	39.2605	50.8591							418	16.54
28.58	35		28.58	25		28.58	34		28.58	33		28.58	21		1.60708	39.1395	50.7085							419	19.57
28.6	33		28.6	36		28.6	39		28.6	30		28.6	25		1.61208	39.0184	50.5579							420	13.92
28.62	41		28.62	24		28.62	31		28.62	28		28.62	21		1.61708	38.8974	50.4074							421	15.41
28.64	20		28.64	38		28.64	17		28.64	23		28.64	17		1.62208	38.7763	50.2568							422	11
28.66	46		28.66	27		28.66	30		28.66	25		28.66	34		1.62707	38.6553	50.1062							423	20.77
28.68	43		28.68	33		28.68	37		28.68	24		28.68	23		1.63207	38.5342	49.9556							424	13.49
28.7	37		28.7	38		28.7	31		28.7	27		28.7	22		1.63707	38.4132	49.8051							425	23.82
28.72	28		28.72	40		28.72	45		28.72	27		28.72	28		1.64207	38.2921	49.6545							426	20.06
28.74	41		28.74	40		28.74	29		28.74	26		28.74	24		1.64706	38.1711	49.5039							427	9.54
28.76	37		28.76	33		28.76	24		28.76	35		28.76	23		1.65206	38.05	49.3533							428	10.19
28.78	36		28.78	35		28.78	25		28.78	42		28.78	22		1.65706	37.929	49.2028							429	21.3
28.8	38		28.8	30		28.8	34		28.8	32		28.8	26		1.66206	37.8079	49.0522							430	15.22
28.82	41		28.82	24		28.82	29		28.82	32		28.82	17		1.66706	37.6869	48.9016							431	12.66
28.84	35		28.84	38		28.84	42		28.84	26		28.84	31		1.67205	37.5658	48.751							432	14.76
28.86	38		28.86	30		28.86	32		28.86	35		28.86	26		1.67705	37.4448	48.6005							433	13.05
28.88	30		28.88	26		28.88	37		28.88	27		28.88	27		1.68205	37.3237	48.4499							434	13.91
28.9	29		28.9	37		28.9	33		28.9	24		28.9	24		1.68705	37.2027	48.2993							435	28.34
28.92	44		28.92	32		28.92	35		28.92	31		28.92	22		1.69204	37.0817	48.1487							436	39.19
28.94	22		28.94	33		28.94	39		28.94	25		28.94	24		1.69704	36.9606	47.9982							437	25.09
28.96	36		28.96	34		28.96	31		28.96	32		28.96	29		1.70204	36.8396	47.8476							438	30.14
28.98	37		28.98	24		28.98	31		28.98	31		28.98	26		1.70704	36.7185	47.697							439	15.83
29	32		29	30		29	23		29	30		29	25		1.71203	36.5975	47.5465							440	16.61
29.02	34		29.02	47		29.02	25		29.02	26		29.02	28		1.71703	36.4764	47.3959							441	33.88
29.04	33		29.04	35		29.04	34		29.04	35		29.04	26		1.72203	36.3554	47.2453							442	21.51
29.06	38		29.06	30		29.06	39		29.06	23		29.06	32		1.72703	36.2343	47.0947							443	23.22
29.08	44		29.08	52		29.08	28		29.08	38		29.08	24		1.73202	36.1133	46.9442							444	15.75
29.1	47		29.1	47		29.1	41		29.1	39		29.1	27		1.73702	35.9922	46.7936							445	21.59
29.12	37		29.12	37		29.12	38		29.12	28		29.12	27		1.74202	35.8712	46.643							446	14.45
29.14	37		29.14	33		29.14	31		29.14	35		29.14	26		1.74702	35.7501	46.4924							447	13.75
29.16	42		29.16	40		29.16	30		29.16	40		29.16	25		1.75202	35.6291	46.3419							448	17.61
29.18	45		29.18	35		29.18	28		29.18	44		29.18	27		1.75701	35.508	46.1913							449	18.51
29.2	40		29.2	43		29.2	32		29.2	23		29.2	37		1.76201	35.387	46.0407							450	21.09
29.22	36		29.22	35		29.22	29		29.22	35		29.22	28		1.76701	35.2659	45.8901							451	16.46
29.24	47		29.24	36		29.24	40		29.24	28		29.24	24		1.77201	35.1449	45.7396							452	14.16
29.26	39		29.26	36		29.26	29		29.26	31		29.26	23		1.777	35.0238	45.589							453	13.05
29.28	27		29.28	45		29.28	30		29.28	38		29.28	28		1.782	34.9028	45.4384							454	16.11
29.3	46		29.3	33		29.3	36		29.3	24		29.3	26		1.787	34.7817	45.2878							455	20.49
29.32	36		29.32	35		29.32	37		29.32	38		29.32	27		1.792	34.6607	45.1373							456	14.84
29.34	50		29.34	50		29.34	39		29.34	28		29.34	17		1.79699	34.5396	44.9867							457	8.44
29.36	43		29.36	50		29.36	40		29.36	44		29.36	22		1.80199	34.4186	44.8361							458	20.48
29.38	36		29.38	43		29.38	42		29.38	29		29.38	24		1.80699	34.2976	44.6855							459	9.55
29.4	37		29.4	43		29.4	32		29.4	34		29.4	28		1.81199	34.1765	44.535							460	8.58
29.42	46		29.42	41		29.42	42		29.42	40		29.42	32		1.81698	34.0555	44.3844							461	28.61
29.44	43		29.44	47		29.44	38		29.44	32		29.44	23		1.82198	33.9344	44.2338							462	14.2
29.46	43		29.46	45		29.46	32		29.46	40		29.46	17		1.82698	33.8133	44.0833							463	18.82
29.48	50		29.48	41		29.48	47		29.48	31		29.48	24		1.83198	33.6923	43.9327							464	11.99
29.5	45		29.5	44		29.5	40		29.5	36		29.5	27		1.83697	33.5711	43.7822							465	26.6
29.52	38		29.52	59		29.52	33		29.52	36		29.52	20		1.84197	33.3598	43.5785							466	24.48
29.54	30		29.54	44		29.54	45		29.54	32		29.54	17		1.84697	33.1522	43.3789							467	32.48
29.56	40		29.56	46		29.56	46		29.56	42		29.56	28		1.85197	32.948	43.1835							468	10.52
29.58	51		29.58	49		29.58	34		29.58	40		29.58	19		1.85697	32.7474	42.9921							469	22.5
29.6	45		29.6	52		29.6	33		29.6	36		29.6	23		1.86196	32.5505	42.8049							470	15.71
29.62	52		29.62	49		29.62	33		29.62	39		29.62	28		1.86696	32.3571	42.6218							471	14.78
29.64	44		29.64	38		29.64	43		29.64	35		29.64	27		1.87196	32.1672	42.4427							472	15.22
29.66	46		29.66	51		29.66	31		29.66	33		29.66	30		1.87696	31.9809	42.2678							473	13.53
29.68	36		29.68	61		29.68	33		29.68	27		29.68	30		1.88195	31.7983	42.0971							474	23.06
29.7	53		29.7	44		29.7	55		29.7	39		29.7	22		1.88695	31.6191	41.9303							475	9.84
29.72	58		29.72	46		29.72	43		29.72	29		29.72	31		1.89195	31.4435	41.7678							476	19.07
29.74	44		29.74	51		29.74	33		29.74	29		29.74	27		1.89695	31.2716	41.6093							477	13.91
29.76	38		29.76	53		29.76	34		29.76	22		29.76	31		1.90194	31.1032	41.455							478	10.44
29.78	37		29.78	49		29.78	42		29.78	34		29.78	36		1.90694	30.9383	41.3047							479	18.7
29.8	56		29.8	43		29.8	45		29.8	24		29.8	27		1.91194	30.7771	41.1586							480	15.24
29.82	51		29.82	53		29.82	40		29.82	38		29.82	37		1.91694	30.6193	41.0166							481	20.43
29.84	55		29.84	55		29.84	43		29.84	29		29.84	27		1.92193	30.4652	40.8787							482	23.05
29.86	59		29.86	55		29.86	41		29.86	33		29.86	31		1.92693	30.3146	40.7448							483	20.87
29.88	53		29.88	50		29.88	40		29.88	29		29.88	22		1.93193	30.1676	40.6152							484	27.39
29.9	37		29.9	47		29.9	48		29.9	32		29.9	17		1.93693	30.0242	40.4896							485	21.99
29.92	54		29.92	54		29.92	38		29.92	34		29.92	28		1.94192	29.8843	40.3682							486	11.58
29.94	57		29.94	65		29.94	36		29.94	30		29.94	20		1.94692	29.7481	40.2508							487	41.99
29.96	66		29.96	54		29.96	42		29.96	51		29.96	25		1.95192	29.6153	40.1375							488	27.03
29.98	60		29.98	59		29.98	42		29.98	27		29.98	20		1.95692	29.4862	40.0285							489	24.05
30	68		30	57		30	36		30	36		30	37		1.96191	29.3606	39.9235							490	28.18
30.02	65		30.02	69		30.02	62		30.02	26		30.02	24		1.96691	29.2386	39.8226							491	24.01
30.04	66		30.04	62		30.04	43		30.04	33		30.04	28		1.97191	29.1202	39.7257							492	27.14
30.06	61		30.06	78		30.06	53		30.06	38		30.06	19		1.97691	29.0053	39.6332							493	23.12
30.08	67		30.08	78		30.08	49		30.08	29		30.08	20		1.98191	28.8941	39.5446							494	36.93
30.1	75		30.1	58		30.1	46		30.1	25		30.1	26		1.9869	28.7863	39.4601							495	24.63
30.12	81		30.12	52		30.12	53		30.12	38		30.12	22		1.9919	28.6821	39.3797							496	22.67
30.14	72		30.14	66		30.14	52		30.14	20		30.14	27		1.9969	28.5816	39.3036							497	26.43
30.16	68		30.16	81		30.16	49		30.16	32		30.16	26		2.0019	28.4846	39.2314							498	21.78
30.18	89		30.18	77		30.18	39		30.18	24		30.18	31		2.00689	28.3911	39.1634							499	39.96
30.2	84		30.2	66		30.2	44		30.2	26		30.2	27		2.01189	28.3012	39.0995							500	22.6
30.22	88		30.22	91		30.22	63		30.22	30		30.22	27		2.01689	28.215	39.0397							501	27.49
30.24	83		30.24	82		30.24	53		30.24	31		30.24	31		2.02189	28.1322	38.9841							502	30.01
30.26	90		30.26	103		30.26	66		30.26	28		30.26	19		2.02689	28.0531	38.9324							503	19.26
30.28	106		30.28	87		30.28	56		30.28	34		30.28	32		2.03188	27.9775	38.8851							504	25.67
30.3	97		30.3	103		30.3	63		30.3	26		30.3	28		2.03688	27.9055	38.8417							505	25.45
30.32	81		30.32	104		30.32	62		30.32	31		30.32	21		2.04188	27.837	38.8024							506	29.18
30.34	90		30.34	101		30.34	60		30.34	32		30.34	16		2.04688	27.7722	38.7674							507	37.91
30.36	125		30.36	112		30.36	62		30.36	32		30.36	32		2.05187	27.7109	38.7363							508	23.58
30.38	93		30.38	105		30.38	58		30.38	29		30.38	24		2.05687	27.6532	38.7095							509	41.04
30.4	82		30.4	105		30.4	58		30.4	36		30.4	29		2.06187	27.599	38.6867							510	19.49
30.42	86		30.42	121		30.42	43		30.42	38		30.42	23		2.06687	27.5484	38.668							511	59.99
30.44	95		30.44	94		30.44	47		30.44	25		30.44	19		2.07186	27.5014	38.6536							512	34
30.46	99		30.46	91		30.46	48		30.46	42		30.46	27		2.07686	27.4579	38.6431							513	46.5
30.48	106		30.48	99		30.48	54		30.48	36		30.48	28		2.08186	27.4181	38.6367							514	35.07
30.5	91		30.5	92		30.5	46		30.5	30		30.5	35		2.08686	27.3817	38.6346							515	45.37
30.52	93		30.52	96		30.52	45		30.52	28		30.52	20		2.09185	27.349	38.6364							516	23.98
30.54	84		30.54	104		30.54	53		30.54	29		30.54	30		2.09685	27.3198	38.6424							517	35.65
30.56	88		30.56	93		30.56	51		30.56	29		30.56	34		2.10185	27.2943	38.6526							518	11.91
30.58	80		30.58	75		30.58	54		30.58	27		30.58	12		2.10685	27.2722	38.6668							519	44.05
30.6	79		30.6	72		30.6	38		30.6	35		30.6	18		2.11184	27.2538	38.6851							520	21.38
30.62	75		30.62	50		30.62	41		30.62	21		30.62	32		2.11684	27.2389	38.7075							521	62.19
30.64	77		30.64	82		30.64	44		30.64	21		30.64	15		2.12184	27.2276	38.7341							522	18.18
30.66	66		30.66	68		30.66	45		30.66	21		30.66	24		2.12684	27.2198	38.7648							523	67.37
30.68	51		30.68	75		30.68	34		30.68	34		30.68	31		2.13184	27.2157	38.7996							524	23.32
30.7	65		30.7	79		30.7	38		30.7	43		30.7	30		2.13683	27.2151	38.8384							525	44.44
30.72	55		30.72	67		30.72	25		30.72	30		30.72	26		2.14183	27.218	38.8815							526	23.46
30.74	62		30.74	40		30.74	48		30.74	31		30.74	23		2.14683	27.2246	38.9286							527	33.18
30.76	66		30.76	54		30.76	33		30.76	23		30.76	29		2.15182	27.2347	38.9798							528	21.85
30.78	55		30.78	49		30.78	32		30.78	25		30.78	36		2.15682	27.2483	39.0351							529	62.95
30.8	56		30.8	64		30.8	52		30.8	22		30.8	32		2.16182	27.2656	39.0947							530	23.53
30.82	48		30.82	43		30.82	25		30.82	30		30.82	23		2.16682	27.2865	39.1582							531	51.79
30.84	49		30.84	51		30.84	37		30.84	32		30.84	25		2.17182	27.3108	39.2258							532	23.67
30.86	53		30.86	57		30.86	27		30.86	37		30.86	24		2.17681	27.3388	39.2977							533	31.56
30.88	50		30.88	41		30.88	44		30.88	35		30.88	17		2.18181	27.3704	39.3737							534	20.51
30.9	53		30.9	43		30.9	37		30.9	26		30.9	26		2.18681	27.4055	39.4536							535	72.51
30.92	47		30.92	54		30.92	41		30.92	31		30.92	18		2.19181	27.4441	39.5377							536	12.2
30.94	43		30.94	55		30.94	38		30.94	36		30.94	23		2.1968	27.4864	39.6259							537	47.34
30.96	59		30.96	44		30.96	37		30.96	28		30.96	28		2.2018	27.5322	39.7184							538	38.5
30.98	32		30.98	37		30.98	34		30.98	42		30.98	29		2.2068	27.5815	39.8148								--
31	44		31	48		31	25		31	27		31	21		2.2118	27.6345	39.9153								--
31.02	50		31.02	41		31.02	29		31.02	17		31.02	30		2.2168	27.6911	40.0201								--
31.04	54		31.04	57		31.04	27		31.04	28		31.04	21		2.22179	27.7512	40.1288								--
31.06	45		31.06	47		31.06	46		31.06	34		31.06	20		2.22679	27.7694	40.395								--
31.08	34		31.08	57		31.08	50		31.08	24		31.08	30		2.23179	27.7877	40.6612								--
31.1	48		31.1	33		31.1	30		31.1	34		31.1	33		2.23678	27.8059	40.9274								--
31.12	49		31.12	34		31.12	38		31.12	35		31.12	24		2.24178	27.8242	41.1936								--
31.14	59		31.14	33		31.14	32		31.14	37		31.14	30		2.24678	27.8424	41.4599								--
31.16	40		31.16	41		31.16	34		31.16	26		31.16	25		2.25178	27.8607	41.7261								--
31.18	46		31.18	31		31.18	30		31.18	32		31.18	31		2.25678	27.8789	41.9923								--
31.2	51		31.2	28		31.2	27		31.2	43		31.2	26		2.26177	27.8972	42.2585								--
31.22	34		31.22	34		31.22	33		31.22	35		31.22	29		2.26677	27.9155	42.5247								--
31.24	47		31.24	45		31.24	32		31.24	22		31.24	25		2.27177	27.9337	42.791								--
31.26	49		31.26	54		31.26	28		31.26	29		31.26	28		2.27677	27.952	43.0572								--
31.28	50		31.28	42		31.28	41		31.28	27		31.28	23		2.28176	27.9702	43.3234								--
31.3	46		31.3	42		31.3	23		31.3	31		31.3	30		2.28676	27.9885	43.5896								--
31.32	41		31.32	38		31.32	30		31.32	24		31.32	27		2.29176	28.0067	43.8558								--
31.34	49		31.34	32		31.34	33		31.34	25		31.34	38		2.29676	28.025	44.122								--
31.36	33		31.36	40		31.36	25		31.36	15		31.36	32		2.30175	28.0432	44.3882								--
31.38	43		31.38	31		31.38	40		31.38	34		31.38	16		2.30675	28.0615	44.6545								--
31.4	36		31.4	28		31.4	29		31.4	32		31.4	29		2.31175	28.0798	44.9207								--
31.42	44		31.42	38		31.42	31		31.42	25		31.42	31		2.31675	28.098	45.1869								--
31.44	40		31.44	48		31.44	25		31.44	34		31.44	34		2.32174	28.1163	45.4531								--
31.46	35		31.46	49		31.46	27		31.46	30		31.46	26		2.32674	28.1345	45.7193								--
31.48	37		31.48	40		31.48	31		31.48	19		31.48	29		2.33174	28.1528	45.9855								--
31.5	38		31.5	35		31.5	22		31.5	31		31.5	26		2.33674	28.171	46.2518								--
31.52	39		31.52	42		31.52	32		31.52	25		31.52	30		2.34174	28.1893	46.518								--
31.54	40		31.54	46		31.54	32		31.54	24		31.54	32		2.34673	28.2075	46.7842								--
31.56	26		31.56	39		31.56	30		31.56	31		31.56	43		2.35173	28.2258	47.0504								--
31.58	28		31.58	35		31.58	30		31.58	31		31.58	32		2.35673	28.2441	47.3166								--
31.6	28		31.6	45		31.6	28		31.6	33		31.6	24		2.36173	28.2623	47.5828								--
31.62	46		31.62	36		31.62	24		31.62	32		31.62	31		2.36672	28.2806	47.8491
31.64	34		31.64	43		31.64	21		31.64	32		31.64	24		2.37172	28.2988	48.1153
31.66	43		31.66	46		31.66	35		31.66	19		31.66	31		2.37672	28.3171	48.3815
31.68	34		31.68	42		31.68	27		31.68	35		31.68	32		2.38172	28.3353	48.6477
31.7	36		31.7	28		31.7	28		31.7	36		31.7	27		2.38671	28.3536	48.9139
31.72	28		31.72	28		31.72	26		31.72	36		31.72	24		2.39171	28.3718	49.1801
31.74	32		31.74	36		31.74	25		31.74	27		31.74	25		2.39671	28.3901	49.4464
31.76	41		31.76	35		31.76	33		31.76	37		31.76	24		2.40171	28.4083	49.7126
31.78	40		31.78	44		31.78	27		31.78	30		31.78	32		2.40671	28.4266	49.9788
31.8	34		31.8	36		31.8	17		31.8	23		31.8	28		2.4117	28.4449	50.245
31.82	31		31.82	33		31.82	27		31.82	31		31.82	30		2.4167	28.3807	50.0818
31.84	30		31.84	43		31.84	36		31.84	31		31.84	26		2.4217	28.3167	49.9192
31.86	40		31.86	33		31.86	27		31.86	28		31.86	24		2.4267	28.2529	49.757
31.88	29		31.88	41		31.88	37		31.88	35		31.88	34		2.43169	28.1892	49.5953
31.9	35		31.9	53		31.9	35		31.9	28		31.9	27		2.43669	28.1256	49.4342
31.92	37		31.92	34		31.92	21		31.92	30		31.92	28		2.44169	28.0622	49.2735
31.94	27		31.94	38		31.94	32		31.94	34		31.94	16		2.44669	27.9989	49.1133
31.96	30		31.96	40		31.96	40		31.96	25		31.96	23		2.45168	27.9357	48.9536
31.98	37		31.98	47		31.98	26		31.98	33		31.98	31		2.45668	27.8727	48.7944
32	62		32	38		32	36		32	33		32	27		2.46168	27.8098	48.6357
32.02	27		32.02	38		32.02	21		32.02	31		32.02	29		2.46668	27.7471	48.4775
32.04	30		32.04	29		32.04	28		32.04	31		32.04	24		2.47167	27.6844	48.3198
32.06	38		32.06	41		32.06	40		32.06	45		32.06	24		2.47667	27.622	48.1626
32.08	33		32.08	43		32.08	41		32.08	22		32.08	34		2.48167	27.5597	48.0059
32.1	29		32.1	32		32.1	36		32.1	35		32.1	18		2.48667	27.4975	47.8497
32.12	30		32.12	49		32.12	24		32.12	40		32.12	19		2.49166	27.4354	47.694
32.14	36		32.14	32		32.14	35		32.14	30		32.14	27		2.49666	27.3735	47.5388
32.16	30		32.16	33		32.16	34		32.16	28		32.16	26		2.50166	27.3117	47.3841
32.18	39		32.18	31		32.18	32		32.18	29		32.18	15		2.50666	27.2501	47.2298
32.2	32		32.2	34		32.2	35		32.2	19		32.2	33		2.51166	27.1885	47.0761
32.22	40		32.22	36		32.22	36		32.22	30		32.22	21		2.51665	27.1272	46.9229
32.24	31		32.24	29		32.24	27		32.24	22		32.24	24		2.52165	27.066	46.7702
32.26	43		32.26	36		32.26	30		32.26	31		32.26	38		2.52665	27.0049	46.6179
32.28	32		32.28	44		32.28	37		32.28	33		32.28	32		2.53165	26.9439	46.4662
32.3	44		32.3	39		32.3	23		32.3	25		32.3	29		2.53664	26.8831	46.315
32.32	43		32.32	37		32.32	31		32.32	25		32.32	20		2.54164	26.8224	46.1642
32.34	31		32.34	35		32.34	42		32.34	25		32.34	18		2.54664	26.7619	46.014
32.36	44		32.36	40		32.36	32		32.36	35		32.36	35		2.55164	26.7015	45.8642
32.38	37		32.38	43		32.38	34		32.38	37		32.38	19		2.55663	26.6412	45.715
32.4	31		32.4	37		32.4	49		32.4	40		32.4	31		2.56163	26.5811	45.5662
32.42	29		32.42	44		32.42	33		32.42	37		32.42	26		2.56663	26.5211	45.4179
32.44	31		32.44	36		32.44	42		32.44	28		32.44	20		2.57163	26.4612	45.2702
32.46	38		32.46	29		32.46	38		32.46	41		32.46	35		2.57662	26.4015	45.1229
32.48	48		32.48	29		32.48	44		32.48	34		32.48	21		2.58162	26.342	44.9761
32.5	36		32.5	32		32.5	25		32.5	33		32.5	30		2.58662	26.2825	44.8299
32.52	33		32.52	35		32.52	36		32.52	33		32.52	26		2.59162	26.2232	44.6841
32.54	43		32.54	42		32.54	18		32.54	24		32.54	32		2.59661	26.1641	44.5388
32.56	37		32.56	28		32.56	49		32.56	37		32.56	23		2.60161	26.1051	44.394
32.58	36		32.58	41		32.58	32		32.58	31		32.58	23		2.60661	26.0462	44.2497
32.6	38		32.6	33		32.6	37		32.6	24		32.6	27		2.61161	25.9874	44.1059
32.62	47		32.62	27		32.62	37		32.62	21		32.62	26		2.6166	25.9288	43.9626
32.64	41		32.64	31		32.64	22		32.64	22		32.64	20		2.6216	25.8704	43.8198
32.66	36		32.66	32		32.66	36		32.66	27		32.66	17		2.6266	25.812	43.6775
32.68	46		32.68	44		32.68	30		32.68	27		32.68	19		2.6316	25.7538	43.5357
32.7	38		32.7	33		32.7	27		32.7	23		32.7	19		2.6366	25.6958	43.3944
32.72	37		32.72	31		32.72	22		32.72	31		32.72	25		2.64159	25.6379	43.2536
32.74	41		32.74	40		32.74	37		32.74	38		32.74	27		2.64659	25.5801	43.1133
32.76	33		32.76	38		32.76	33		32.76	26		32.76	24		2.65159	25.5224	42.9735
32.78	29		32.78	42		32.78	36		32.78	37		32.78	26		2.65659	25.4649	42.8341
32.8	31		32.8	41		32.8	34		32.8	31		32.8	28		2.66158	25.4076	42.6953
32.82	30		32.82	43		32.82	32		32.82	25		32.82	23		2.66658	25.3503	42.557
32.84	36		32.84	38		32.84	40		32.84	43		32.84	18		2.67158	25.2933	42.4192
32.86	26		32.86	30		32.86	26		32.86	26		32.86	24		2.67658	25.2363	42.2818
32.88	34		32.88	22		32.88	35		32.88	34		32.88	24		2.68157	25.1795	42.145
32.9	43		32.9	39		32.9	41		32.9	22		32.9	28		2.68657	25.1228	42.0086
32.92	33		32.92	41		32.92	38		32.92	33		32.92	16		2.69157	25.0663	41.8728
32.94	45		32.94	33		32.94	26		32.94	37		32.94	23		2.69657	25.0099	41.7375
32.96	34		32.96	34		32.96	25		32.96	31		32.96	35		2.70157	24.9536	41.6026
32.98	34		32.98	55		32.98	18		32.98	31		32.98	18		2.70656	24.8975	41.4682
33	48		33	23		33	32		33	39		33	18		2.71156	24.8415	41.3344
33.02	36		33.02	31		33.02	26		33.02	19		33.02	19		2.71656	24.7857	41.201
33.04	42		33.04	38		33.04	35		33.04	28		33.04	33		2.72156	24.73	41.0682
33.06	27		33.06	35		33.06	35		33.06	42		33.06	16		2.72655	24.6744	40.9358
33.08	29		33.08	37		33.08	35		33.08	36		33.08	24		2.73155	24.619	40.8039
33.1	33		33.1	32		33.1	30		33.1	39		33.1	25		2.73655	24.5637	40.6726
33.12	35		33.12	26		33.12	42		33.12	35		33.12	25		2.74155	24.5085	40.5417
33.14	41		33.14	32		33.14	40		33.14	29		33.14	31		2.74654	24.4535	40.4113
33.16	37		33.16	32		33.16	41		33.16	21		33.16	25		2.75154	24.3986	40.2814
33.18	48		33.18	38		33.18	31		33.18	39		33.18	21		2.75654	24.3439	40.152
33.2	32		33.2	41		33.2	35		33.2	32		33.2	18		2.76154	24.2893	40.0231
33.22	42		33.22	36		33.22	23		33.22	25		33.22	29		2.76653	24.2348	39.8947
33.24	39		33.24	29		33.24	31		33.24	18		33.24	20		2.77153	24.1805	39.7668
33.26	31		33.26	38		33.26	34		33.26	33		33.26	31		2.77653	24.1263	39.6394
33.28	50		33.28	40		33.28	30		33.28	25		33.28	22		2.78153	24.0723	39.5125
33.3	35		33.3	42		33.3	29		33.3	40		33.3	22		2.78653	24.0183	39.3861
33.32	37		33.32	50		33.32	32		33.32	29		33.32	27		2.79152	23.9646	39.2602
33.34	38		33.34	40		33.34	37		33.34	27		33.34	30		2.79652	23.9109	39.1348
33.36	16		33.36	53		33.36	48		33.36	27		33.36	23		2.80152	23.8574	39.0099
33.38	40		33.38	35		33.38	49		33.38	33		33.38	33		2.80652	23.8041	38.8854
33.4	46		33.4	38		33.4	23		33.4	34		33.4	20		2.81151	23.7508	38.7615
33.42	22		33.42	38		33.42	34		33.42	30		33.42	31		2.81651	23.6977	38.6381
33.44	37		33.44	34		33.44	41		33.44	32		33.44	12		2.82151	23.6448	38.5151
33.46	32		33.46	30		33.46	32		33.46	27		33.46	27		2.82651	23.592	38.3927
33.48	38		33.48	48		33.48	38		33.48	24		33.48	14		2.8315	23.5393	38.2708
33.5	47		33.5	37		33.5	27		33.5	29		33.5	19		2.8365	23.4868	38.1493
33.52	49		33.52	35		33.52	31		33.52	30		33.52	28		2.8415	23.4344	38.0284
33.54	41		33.54	37		33.54	34		33.54	35		33.54	29		2.8465	23.3821	37.9079
33.56	40		33.56	30		33.56	40		33.56	30		33.56	34		2.85149	23.33	37.788
33.58	35		33.58	45		33.58	47		33.58	29		33.58	27		2.85649	23.278	37.6685
33.6	39		33.6	46		33.6	46		33.6	32		33.6	24		2.86149	23.2262	37.5496
33.62	38		33.62	42		33.62	41		33.62	28		33.62	22		2.86649	23.1745	37.4311
33.64	45		33.64	36		33.64	39		33.64	23		33.64	28		2.87149	23.1229	37.3132
33.66	40		33.66	42		33.66	37		33.66	32		33.66	21		2.87648	23.0715	37.1957
33.68	32		33.68	33		33.68	27		33.68	30		33.68	26		2.88148	23.0202	37.0787
33.7	45		33.7	36		33.7	36		33.7	27		33.7	17		2.88648	22.969	36.9622
33.72	38		33.72	33		33.72	34		33.72	34		33.72	17		2.89147	22.918	36.8463
33.74	34		33.74	41		33.74	39		33.74	38		33.74	26		2.89647	22.8671	36.7308
33.76	62		33.76	35		33.76	31		33.76	33		33.76	24		2.90147	22.8164	36.6158
33.78	42		33.78	50		33.78	35		33.78	37		33.78	44		2.90647	22.7658	36.5013
33.8	47		33.8	43		33.8	35		33.8	39		33.8	33		2.91147	22.7154	36.3873
33.82	49		33.82	39		33.82	36		33.82	31		33.82	30		2.91646	22.665	36.2738
33.84	48		33.84	38		33.84	34		33.84	33		33.84	27		2.92146	22.6148	36.1608
33.86	35		33.86	55		33.86	34		33.86	33		33.86	31		2.92646	22.5648	36.0483
33.88	35		33.88	37		33.88	36		33.88	21		33.88	19		2.93146	22.5149	35.9363
33.9	37		33.9	39		33.9	32		33.9	22		33.9	26		2.93645	22.4651	35.8248
33.92	38		33.92	50		33.92	43		33.92	29		33.92	31		2.94145	22.4155	35.7137
33.94	43		33.94	46		33.94	36		33.94	28		33.94	24		2.94645	22.366	35.6033
33.96	46		33.96	38		33.96	34		33.96	36		33.96	28		2.95145	22.3166	35.4932
33.98	54		33.98	41		33.98	46		33.98	29		33.98	33		2.95644	22.2674	35.3837
34	53		34	50		34	32		34	27		34	32		2.96144	22.2183	35.2747
34.02	37		34.02	41		34.02	32		34.02	28		34.02	25		2.96644	22.1694	35.1661
34.04	41		34.04	52		34.04	40		34.04	22		34.04	25		2.97144	22.1206	35.0581
34.06	26		34.06	41		34.06	28		34.06	34		34.06	22		2.97643	22.0719	34.9506
34.08	48		34.08	45		34.08	31		34.08	34		34.08	25		2.98143	22.0234	34.8435
34.1	54		34.1	39		34.1	37		34.1	38		34.1	22		2.98643	21.975	34.737
34.12	36		34.12	41		34.12	36		34.12	26		34.12	29		2.99143	21.9267	34.6309
34.14	45		34.14	49		34.14	36		34.14	37		34.14	26		2.99643	21.8786	34.5254
34.16	44		34.16	44		34.16	36		34.16	32		34.16	32		3.00142	21.8306	34.4204
34.18	46		34.18	56		34.18	38		34.18	42		34.18	29		3.00642	21.7828	34.3158
34.2	38		34.2	46		34.2	29		34.2	36		34.2	28		3.01142	21.7351	34.2117
34.22	35		34.22	66		34.22	32		34.22	30		34.22	20		3.01642	21.6875	34.1082
34.24	55		34.24	45		34.24	33		34.24	31		34.24	28		3.02141	21.6401	34.0051
34.26	46		34.26	45		34.26	52		34.26	38		34.26	28		3.02641	21.5928	33.9025
34.28	50		34.28	47		34.28	32		34.28	33		34.28	34		3.03141	21.5456	33.8005
34.3	68		34.3	46		34.3	34		34.3	33		34.3	27		3.03641	21.4986	33.6989
34.32	61		34.32	50		34.32	33		34.32	34		34.32	27		3.0414	21.4518	33.5978
34.34	52		34.34	48		34.34	39		34.34	47		34.34	18		3.0464	21.405	33.4973
34.36	50		34.36	64		34.36	50		34.36	39		34.36	27		3.0514	21.3584	33.3972
34.38	50		34.38	56		34.38	39		34.38	28		34.38	22		3.0564	21.312	33.2976
34.4	35		34.4	54		34.4	36		34.4	38		34.4	25		3.0614	21.2656	33.1985
34.42	50		34.42	64		34.42	41		34.42	27		34.42	26		3.06639	21.2194	33.0999
34.44	57		34.44	57		34.44	29		34.44	43		34.44	28		3.07139	21.1734	33.0018
34.46	43		34.46	52		34.46	37		34.46	41		34.46	19		3.07639	21.1275	32.9042
34.48	41		34.48	66		34.48	46		34.48	32		34.48	29		3.08139	21.0817	32.8071
34.5	54		34.5	40		34.5	36		34.5	41		34.5	29		3.08638	21.0361	32.7105
34.52	58		34.52	54		34.52	43		34.52	33		34.52	28		3.09138	20.9906	32.6143
34.54	54		34.54	55		34.54	28		34.54	33		34.54	20		3.09638	20.9452	32.5187
34.56	48		34.56	48		34.56	47		34.56	36		34.56	28		3.10138	20.9	32.4236
34.58	64		34.58	51		34.58	37		34.58	42		34.58	29		3.10637	20.8549	32.329
34.6	49		34.6	49		34.6	45		34.6	28		34.6	25		3.11137	20.81	32.2348
34.62	68		34.62	58		34.62	48		34.62	38		34.62	33		3.11637	20.7652	32.1412
34.64	53		34.64	50		34.64	41		34.64	31		34.64	26		3.12137	20.7205	32.0481
34.66	56		34.66	53		34.66	44		34.66	39		34.66	26		3.12636	20.676	31.9554
34.68	65		34.68	57		34.68	51		34.68	39		34.68	31		3.13136	20.6316	31.8633
34.7	51		34.7	43		34.7	45		34.7	39		34.7	20		3.13636	20.5874	31.7717
34.72	62		34.72	65		34.72	31		34.72	37		34.72	30		3.14136	20.5433	31.6805
34.74	63		34.74	69		34.74	44		34.74	31		34.74	26		3.14635	20.4993	31.5899
34.76	58		34.76	62		34.76	49		34.76	40		34.76	20		3.15135	20.4554	31.4997
34.78	67		34.78	68		34.78	40		34.78	42		34.78	29		3.15635	20.4117	31.41
34.8	56		34.8	68		34.8	47		34.8	32		34.8	28		3.16135	20.3682	31.3209
34.82	63		34.82	68		34.82	40		34.82	40		34.82	21		3.16634	20.3248	31.2322
34.84	63		34.84	62		34.84	45		34.84	22		34.84	36		3.17134	20.2815	31.1441
34.86	53		34.86	67		34.86	38		34.86	32		34.86	20		3.17634	20.2383	31.0564
34.88	85		34.88	64		34.88	53		34.88	36		34.88	32		3.18134	20.1953	30.9692
34.9	75		34.9	85		34.9	39		34.9	37		34.9	22		3.18634	20.1524	30.8825
34.92	69		34.92	70		34.92	38		34.92	34		34.92	36		3.19133	20.1097	30.7964
34.94	58		34.94	75		34.94	45		34.94	29		34.94	23		3.19633	20.0671	30.7107
34.96	71		34.96	85		34.96	45		34.96	46		34.96	32		3.20133	20.0247	30.6255
34.98	64		34.98	68		34.98	55		34.98	28		34.98	31		3.20633	19.9823	30.5408
35	85		35	71		35	57		35	35		35	34		3.21132	19.9401	30.4566
35.02	84		35.02	93		35.02	59		35.02	36		35.02	25		3.21632	19.8981	30.3729
35.04	77		35.04	69		35.04	39		35.04	33		35.04	28		3.22132	19.8562	30.2897
35.06	100		35.06	94		35.06	57		35.06	33		35.06	33		3.22632	19.8144	30.207
35.08	87		35.08	76		35.08	48		35.08	38		35.08	29		3.23131	19.7728	30.1248
35.1	82		35.1	72		35.1	51		35.1	39		35.1	43		3.23631	19.7313	30.0431
35.12	87		35.12	82		35.12	65		35.12	35		35.12	22		3.24131	19.69	29.9619
35.14	92		35.14	97		35.14	53		35.14	29		35.14	32		3.24631	19.6487	29.8812
35.16	93		35.16	89		35.16	49		35.16	35		35.16	31		3.2513	19.6077	29.801
35.18	101		35.18	94		35.18	56		35.18	47		35.18	42		3.2563	19.5667	29.7212
35.2	74		35.2	78		35.2	55		35.2	28		35.2	33		3.2613	19.5259	29.642
35.22	106		35.22	117		35.22	45		35.22	32		35.22	29		3.2663	19.4853	29.5633
35.24	112		35.24	119		35.24	56		35.24	39		35.24	27		3.2713	19.4447	29.485
35.26	96		35.26	107		35.26	44		35.26	37		35.26	28		3.27629	19.4043	29.4073
35.28	118		35.28	119		35.28	50		35.28	30		35.28	21		3.28129	19.3641	29.33
35.3	93		35.3	115		35.3	57		35.3	34		35.3	28		3.28629	19.324	29.2533
35.32	121		35.32	104		35.32	59		35.32	33		35.32	30		3.29129	19.284	29.1771
35.34	122		35.34	107		35.34	62		35.34	31		35.34	34		3.29628	19.2442	29.1013
35.36	114		35.36	125		35.36	62		35.36	37		35.36	24		3.30128	19.2045	29.0261
35.38	101		35.38	128		35.38	77		35.38	50		35.38	36		3.30628	19.1649	28.9513
35.4	142		35.4	143		35.4	66		35.4	35		35.4	25		3.31128	19.1255	28.877
35.42	130		35.42	136		35.42	83		35.42	50		35.42	28		3.31627	19.0862	28.8033
35.44	103		35.44	113		35.44	65		35.44	39		35.44	26		3.32127	19.0471	28.73
35.46	144		35.46	154		35.46	78		35.46	48		35.46	32		3.32627	19.0081	28.6572
35.48	136		35.48	120		35.48	85		35.48	33		35.48	20		3.33127	18.9692	28.585
35.5	175		35.5	156		35.5	79		35.5	44		35.5	21		3.33627	18.9305	28.5132
35.52	169		35.52	158		35.52	78		35.52	40		35.52	25		3.34126	18.8919	28.4419
35.54	189		35.54	191		35.54	99		35.54	40		35.54	21		3.34626	18.8534	28.3711
35.56	171		35.56	180		35.56	100		35.56	33		35.56	21		3.35126	18.8151	28.3008
35.58	195		35.58	182		35.58	85		35.58	44		35.58	24		3.35626	18.7769	28.2311
35.6	183		35.6	221		35.6	105		35.6	39		35.6	28		3.36125	18.7389	28.1618
35.62	202		35.62	218		35.62	112		35.62	37		35.62	25		3.36625	18.701	28.093
35.64	214		35.64	197		35.64	100		35.64	43		35.64	24		3.37125	18.6632	28.0247
35.66	221		35.66	196		35.66	111		35.66	40		35.66	44		3.37625	18.6256	27.9569
35.68	235		35.68	227		35.68	126		35.68	35		35.68	31		3.38124	18.5881	27.8896
35.7	237		35.7	262		35.7	141		35.7	47		35.7	29		3.38624	18.5507	27.8227
35.72	240		35.72	238		35.72	125		35.72	46		35.72	29		3.39124	18.5135	27.7564
35.74	241		35.74	204		35.74	117		35.74	37		35.74	18		3.39624	18.4764	27.6906
35.76	216		35.76	252		35.76	130		35.76	49		35.76	34		3.40123	18.4395	27.6253
35.78	225		35.78	229		35.78	119		35.78	38		35.78	23		3.40623	18.4027	27.5605
35.8	218		35.8	214		35.8	123		35.8	46		35.8	20		3.41123	18.3661	27.4961
35.82	184		35.82	243		35.82	113		35.82	40		35.82	27		3.41623	18.3295	27.4323
35.84	207		35.84	221		35.84	106		35.84	51		35.84	23		3.42122	18.2932	27.369
35.86	186		35.86	211		35.86	107		35.86	48		35.86	27		3.42622	18.2569	27.3061
35.88	202		35.88	190		35.88	98		35.88	50		35.88	29		3.43122	18.2208	27.2438
35.9	198		35.9	190		35.9	85		35.9	39		35.9	27		3.43622	18.1848	27.1819
35.92	174		35.92	175		35.92	98		35.92	52		35.92	30		3.44122	18.149	27.1206
35.94	167		35.94	173		35.94	124		35.94	49		35.94	30		3.44621	18.1133	27.0597
35.96	151		35.96	163		35.96	109		35.96	42		35.96	31		3.45121	18.0777	26.9994
35.98	136		35.98	149		35.98	97		35.98	50		35.98	25		3.45621	18.0423	26.9395
36	134		36	158		36	97		36	41		36	25		3.46121	18.007	26.8802
36.02	147		36.02	163		36.02	90		36.02	60		36.02	38		3.4662	17.9719	26.8213
36.04	133		36.04	126		36.04	87		36.04	64		36.04	15		3.4712	17.9369	26.7629
36.06	118		36.06	123		36.06	86		36.06	53		36.06	39		3.4762	17.902	26.7051
36.08	93		36.08	128		36.08	75		36.08	43		36.08	30		3.4812	17.8673	26.6477
36.1	113		36.1	110		36.1	87		36.1	71		36.1	38		3.48619	17.8327	26.5908
36.12	108		36.12	119		36.12	84		36.12	64		36.12	27		3.49119	17.7982	26.5344
36.14	110		36.14	103		36.14	73		36.14	48		36.14	42		3.49619	17.7639	26.4786
36.16	101		36.16	103		36.16	62		36.16	65		36.16	37		3.50119	17.7298	26.4232
36.18	104		36.18	108		36.18	91		36.18	68		36.18	32		3.50618	17.6957	26.3683
36.2	88		36.2	97		36.2	84		36.2	94		36.2	30		3.51118	17.6618	26.3139
36.22	93		36.22	88		36.22	116		36.22	79		36.22	29		3.51618	17.6281	26.26
36.24	92		36.24	82		36.24	98		36.24	81		36.24	42		3.52118	17.5944	26.2066
36.26	91		36.26	88		36.26	88		36.26	94		36.26	33		3.52618	17.5609	26.1537
36.28	80		36.28	83		36.28	79		36.28	88		36.28	31		3.53117	17.5276	26.1013
36.3	75		36.3	79		36.3	103		36.3	110		36.3	35		3.53617	17.4944	26.0494
36.32	81		36.32	68		36.32	94		36.32	102		36.32	40		3.54117	17.4613	25.998
36.34	77		36.34	72		36.34	99		36.34	83		36.34	34		3.54616	17.4284	25.947
36.36	75		36.36	65		36.36	95		36.36	120		36.36	34		3.55116	17.3956	25.8966
36.38	64		36.38	66		36.38	102		36.38	114		36.38	38		3.55616	17.3629	25.8467
36.4	67		36.4	65		36.4	93		36.4	95		36.4	28		3.56116	17.3304	25.7973
36.42	60		36.42	64		36.42	88		36.42	106		36.42	28		3.56616	17.298	25.7483
36.44	66		36.44	64		36.44	102		36.44	121		36.44	33		3.57115	17.2658	25.6999
36.46	72		36.46	61		36.46	96		36.46	122		36.46	36		3.57615	17.2337	25.6519
36.48	65		36.48	54		36.48	94		36.48	114		36.48	32		3.58115	17.2017	25.6045
36.5	46		36.5	59		36.5	119		36.5	135		36.5	29		3.58615	17.1699	25.5576
36.52	58		36.52	73		36.52	79		36.52	119		36.52	36		3.59114	17.1382	25.5111
36.54	62		36.54	36		36.54	93		36.54	124		36.54	39		3.59614	17.1066	25.4652
36.56	54		36.56	65		36.56	102		36.56	115		36.56	40		3.60114	17.0752	25.4197
36.58	49		36.58	51		36.58	99		36.58	119		36.58	32		3.60614	17.0439	25.3748
36.6	53		36.6	48		36.6	97		36.6	124		36.6	49		3.61113	17.0128	25.3303
36.62	57		36.62	61		36.62	88		36.62	112		36.62	35		3.61613	16.9818	25.2863
36.64	53		36.64	53		36.64	85		36.64	96		36.64	46		3.62113	16.9509	25.2429
36.66	55		36.66	63		36.66	88		36.66	121		36.66	28		3.62613	16.9202	25.1999
36.68	61		36.68	41		36.68	85		36.68	79		36.68	40		3.63112	16.8896	25.1574
36.7	48		36.7	47		36.7	83		36.7	93		36.7	40		3.63612	16.8592	25.1154
36.72	49		36.72	46		36.72	83		36.72	94		36.72	44		3.64112	16.8289	25.074
36.74	50		36.74	63		36.74	72		36.74	78		36.74	37		3.64612	16.7987	25.033
36.76	56		36.76	64		36.76	83		36.76	87		36.76	55		3.65111	16.7687	24.9925
36.78	48		36.78	44		36.78	76		36.78	76		36.78	40		3.65611	16.7387	24.9525
36.8	42		36.8	31		36.8	77		36.8	74		36.8	39		3.66111	16.709	24.913
36.82	54		36.82	54		36.82	91		36.82	63		36.82	33		3.66611	16.6794	24.874
36.84	40		36.84	42		36.84	71		36.84	70		36.84	49		3.67111	16.6499	24.8355
36.86	51		36.86	41		36.86	73		36.86	51		36.86	45		3.6761	16.6205	24.7975
36.88	46		36.88	47		36.88	68		36.88	60		36.88	39		3.6811	16.5913	24.76
36.9	50		36.9	52		36.9	56		36.9	58		36.9	46		3.6861	16.5623	24.723
36.92	48		36.92	40		36.92	66		36.92	45		36.92	37		3.6911	16.5333	24.6865
36.94	43		36.94	52		36.94	64		36.94	43		36.94	41		3.69609	16.5045	24.6504
36.96	45		36.96	43		36.96	43		36.96	41		36.96	38		3.70109	16.4759	24.6149
36.98	46		36.98	46		36.98	50		36.98	59		36.98	42		3.70609	16.4474	24.5799
37	42		37	35		37	59		37	40		37	42		3.71109	16.419	24.5453
37.02	36		37.02	52		37.02	54		37.02	42		37.02	42		3.71609	16.3907	24.5113
37.04	47		37.04	52		37.04	54		37.04	58		37.04	43		3.72108	16.3626	24.4778
37.06	39		37.06	36		37.06	59		37.06	44		37.06	30		3.72608	16.3347	24.4447
37.08	42		37.08	40		37.08	53		37.08	39		37.08	38		3.73108	16.3069	24.4122
37.1	36		37.1	40		37.1	65		37.1	35		37.1	31		3.73608	16.2792	24.3802
37.12	40		37.12	55		37.12	50		37.12	56		37.12	38		3.74107	16.2516	24.3486
37.14	61		37.14	55		37.14	51		37.14	40		37.14	32		3.74607	16.2242	24.3176
37.16	44		37.16	47		37.16	57		37.16	42		37.16	28		3.75107	16.1969	24.287
37.18	34		37.18	36		37.18	48		37.18	43		37.18	32		3.75607	16.1698	24.257
37.2	35		37.2	35		37.2	46		37.2	41		37.2	36		3.76106	16.1428	24.2274
37.22	49		37.22	36		37.22	34		37.22	49		37.22	31		3.76606	16.1159	24.1983
37.24	48		37.24	45		37.24	52		37.24	41		37.24	35		3.77106	16.0892	24.1698
37.26	44		37.26	56		37.26	53		37.26	39		37.26	26		3.77606	16.0626	24.1417
37.28	57		37.28	46		37.28	47		37.28	38		37.28	35		3.78105	16.0362	24.1141
37.3	47		37.3	35		37.3	33		37.3	32		37.3	24		3.78605	16.0099	24.087
37.32	40		37.32	54		37.32	32		37.32	36		37.32	28		3.79105	15.9837	24.0605
37.34	44		37.34	40		37.34	48		37.34	24		37.34	14		3.79605	15.9576	24.0344
37.36	39		37.36	35		37.36	34		37.36	34		37.36	22		3.80104	15.9318	24.0088
37.38	53		37.38	37		37.38	44		37.38	37		37.38	32		3.80604	15.906	23.9837
37.4	36		37.4	39		37.4	42		37.4	45		37.4	42		3.81104	15.8804	23.9591
37.42	52		37.42	32		37.42	50		37.42	36		37.42	29		3.81604	15.8549	23.935
37.44	39		37.44	38		37.44	39		37.44	28		37.44	27		3.82103	15.8295	23.9114
37.46	41		37.46	44		37.46	42		37.46	31		37.46	27		3.82603	15.8043	23.8883
37.48	38		37.48	54		37.48	24		37.48	37		37.48	26		3.83103	15.7793	23.8657
37.5	24		37.5	36		37.5	52		37.5	29		37.5	33		3.83603	15.7544	23.8436
37.52	50		37.52	43		37.52	39		37.52	31		37.52	34		3.84103	15.7296	23.822
37.54	36		37.54	43		37.54	42		37.54	29		37.54	33		3.84602	15.7049	23.8008
37.56	42		37.56	39		37.56	32		37.56	36		37.56	37		3.85102	15.6804	23.7802
37.58	39		37.58	33		37.58	31		37.58	20		37.58	27		3.85602	15.656	23.7601
37.6	29		37.6	31		37.6	36		37.6	27		37.6	39		3.86102	15.6318	23.7404
37.62	37		37.62	31		37.62	30		37.62	40		37.62	26		3.86601	15.6077	23.7213
37.64	43		37.64	35		37.64	46		37.64	29		37.64	30		3.87101	15.5837	23.7027
37.66	36		37.66	42		37.66	31		37.66	41		37.66	29		3.87601	15.5599	23.6845
37.68	33		37.68	33		37.68	47		37.68	40		37.68	24		3.88101	15.5362	23.6669
37.7	48		37.7	42		37.7	32		37.7	30		37.7	31		3.886	15.5127	23.6498
37.72	39		37.72	31		37.72	44		37.72	44		37.72	32		3.891	15.4893	23.6331
37.74	41		37.74	39		37.74	33		37.74	36		37.74	26		3.896	15.466	23.617
37.76	30		37.76	32		37.76	28		37.76	31		37.76	27		3.901	15.4428	23.6013
37.78	35		37.78	40		37.78	39		37.78	26		37.78	28		3.90599	15.4199	23.5861
37.8	29		37.8	38		37.8	25		37.8	21		37.8	42		3.91099	15.397	23.5715
37.82	41		37.82	34		37.82	37		37.82	31		37.82	24		3.91599	15.3743	23.5573
37.84	39		37.84	31		37.84	40		37.84	35		37.84	33		3.92099	15.3517	23.5436
37.86	34		37.86	30		37.86	27		37.86	37		37.86	22		3.92599	15.3292	23.5305
37.88	33		37.88	39		37.88	25		37.88	27		37.88	20		3.93098	15.3069	23.5178
37.9	46		37.9	36		37.9	47		37.9	42		37.9	33		3.93598	15.2848	23.5056
37.92	28		37.92	30		37.92	37		37.92	30		37.92	36		3.94098	15.2627	23.4939
37.94	40		37.94	34		37.94	27		37.94	33		37.94	33		3.94598	15.2408	23.4828
37.96	32		37.96	28		37.96	34		37.96	32		37.96	38		3.95097	15.2191	23.4721
37.98	35		37.98	44		37.98	41		37.98	26		37.98	24		3.95597	15.1975	23.4619
38	31		38	31		38	36		38	39		38	28		3.96097	15.176	23.4522
38.02	35		38.02	26		38.02	37		38.02	30		38.02	27		3.96597	15.1547	23.443
38.04	34		38.04	43		38.04	36		38.04	42		38.04	23		3.97096	15.1334	23.4343
38.06	37		38.06	35		38.06	33		38.06	32		38.06	24		3.97596	15.1124	23.4261
38.08	30		38.08	35		38.08	38		38.08	34		38.08	21		3.98096	15.0915	23.4184
38.1	42		38.1	36		38.1	26		38.1	29		38.1	32		3.98596	15.0707	23.4112
38.12	37		38.12	24		38.12	31		38.12	36		38.12	38		3.99096	15.05	23.4045
38.14	27		38.14	35		38.14	36		38.14	31		38.14	34		3.99595	15.0295	23.3982
38.16	40		38.16	43		38.16	40		38.16	33		38.16	31		4.00095	15.0091	23.3925
38.18	24		38.18	32		38.18	30		38.18	32		38.18	32		4.00595	14.9889	23.3873
38.2	29		38.2	30		38.2	33		38.2	34		38.2	24		4.01095	14.9688	23.3825
38.22	30		38.22	30		38.22	32		38.22	33		38.22	29		4.01594	14.9488	23.3783
38.24	33		38.24	40		38.24	29		38.24	27		38.24	25		4.02094	14.929	23.3746
38.26	30		38.26	33		38.26	30		38.26	23		38.26	26		4.02594	14.9093	23.3713
38.28	47		38.28	25		38.28	34		38.28	29		38.28	33		4.03094	14.8898	23.3686
38.3	30		38.3	31		38.3	36		38.3	32		38.3	35		4.03593	14.8704	23.3663
38.32	33		38.32	44		38.32	33		38.32	34		38.32	27		4.04093	14.8511	23.3646
38.34	32		38.34	40		38.34	36		38.34	31		38.34	34		4.04593	14.832	23.3633
38.36	36		38.36	37		38.36	38		38.36	33		38.36	30		4.05093	14.813	23.3626
38.38	31		38.38	43		38.38	29		38.38	35		38.38	29		4.05592	14.7941	23.3623
38.4	32		38.4	36		38.4	24		38.4	32		38.4	31		4.06092	14.7754	23.3625
38.42	29		38.42	26		38.42	28		38.42	34		38.42	33		4.06592	14.7568	23.3633
38.44	27		38.44	28		38.44	27		38.44	33		38.44	19		4.07092	14.7384	23.3645
38.46	24		38.46	34		38.46	40		38.46	37		38.46	32		4.07591	14.7201	23.3663
38.48	34		38.48	32		38.48	34		38.48	31		38.48	26		4.08091	14.7019	23.3685
38.5	30		38.5	24		38.5	29		38.5	38		38.5	34		4.08591	14.6839	23.3712
38.52	28		38.52	28		38.52	25		38.52	26		38.52	35		4.09091	14.666	23.3744
38.54	33		38.54	30		38.54	32		38.54	38		38.54	35		4.09591	14.6483	23.3781
38.56	33		38.56	32		38.56	38		38.56	23		38.56	28		4.1009	14.6306	23.3823
38.58	30		38.58	28		38.58	30		38.58	37		38.58	32		4.1059	14.6131	23.387
38.6	29		38.6	26		38.6	37		38.6	36		38.6	39		4.1109	14.5958	23.3923
38.62	19		38.62	25		38.62	23		38.62	26		38.62	20		4.1159	14.5786	23.398
38.64	34		38.64	22		38.64	28		38.64	41		38.64	33		4.12089	14.5616	23.4041
38.66	27		38.66	34		38.66	30		38.66	41		38.66	27		4.12589	14.5446	23.4108
38.68	28		38.68	34		38.68	20		38.68	35		38.68	28		4.13089	14.5279	23.4181
38.7	31		38.7	40		38.7	26		38.7	41		38.7	26		4.13589	14.5112	23.4257
38.72	35		38.72	39		38.72	32		38.72	27		38.72	29		4.14088	14.4947	23.4339
38.74	35		38.74	32		38.74	35		38.74	36		38.74	19		4.14588	14.4783	23.4426
38.76	26		38.76	32		38.76	36		38.76	39		38.76	26		4.15088	14.4621	23.4518
38.78	29		38.78	34		38.78	29		38.78	32		38.78	30		4.15588	14.446	23.4614
38.8	38		38.8	32		38.8	31		38.8	32		38.8	27		4.16087	14.43	23.4716
38.82	28		38.82	26		38.82	32		38.82	30		38.82	27		4.16587	14.4142	23.4823
38.84	32		38.84	42		38.84	31		38.84	27		38.84	29		4.17087	14.3985	23.4934
38.86	33		38.86	26		38.86	39		38.86	29		38.86	34		4.17587	14.383	23.5051
38.88	40		38.88	29		38.88	29		38.88	24		38.88	29		4.18086	14.3676	23.5172
38.9	32		38.9	18		38.9	33		38.9	34		38.9	35		4.18586	14.3523	23.5299
38.92	28		38.92	30		38.92	35		38.92	29		38.92	32		4.19086	14.3372	23.5431
38.94	32		38.94	33		38.94	41		38.94	41		38.94	24		4.19586	14.3222	23.5567
38.96	26		38.96	27		38.96	26		38.96	25		38.96	29		4.20085	14.3073	23.5709
38.98	31		38.98	30		38.98	30		38.98	29		38.98	25		4.20585	14.2926	23.5855
39	38		39	35		39	29		39	29		39	29		4.21085	14.2781	23.6006
39.02	24		39.02	26		39.02	44		39.02	34		39.02	27		4.21585	14.2636	23.6163
39.04	29		39.04	39		39.04	27		39.04	39		39.04	24		4.22085	14.2493	23.6324
39.06	31		39.06	27		39.06	34		39.06	32		39.06	28		4.22584	14.2352	23.649
39.08	30		39.08	38		39.08	35		39.08	42		39.08	20		4.23084	14.2211	23.6661
39.1	34		39.1	34		39.1	33		39.1	40		39.1	25		4.23584	14.2072	23.6838
39.12	32		39.12	41		39.12	26		39.12	27		39.12	28		4.24084	14.1935	23.7019
39.14	36		39.14	34		39.14	29		39.14	23		39.14	28		4.24583	14.1799	23.7205
39.16	27		39.16	31		39.16	33		39.16	28		39.16	32		4.25083	14.1664	23.7396
39.18	28		39.18	37		39.18	32		39.18	32		39.18	22		4.25583	14.1531	23.7592
39.2	37		39.2	25		39.2	35		39.2	32		39.2	24		4.26083	14.1399	23.7793
39.22	29		39.22	29		39.22	29		39.22	38		39.22	31		4.26582	14.1268	23.7999
39.24	26		39.24	33		39.24	35		39.24	31		39.24	26		4.27082	14.1139	23.821
39.26	34		39.26	38		39.26	34		39.26	36		39.26	25		4.27582	14.1011	23.8426
39.28	36		39.28	59		39.28	36		39.28	26		39.28	22		4.28082	14.0885	23.8647
39.3	30		39.3	30		39.3	31		39.3	25		39.3	30		4.28581	14.076	23.8873
39.32	29		39.32	25		39.32	33		39.32	24		39.32	44		4.29081	14.0636	23.9104
39.34	39		39.34	23		39.34	29		39.34	38		39.34	23		4.29581	14.0513	23.9339
39.36	19		39.36	33		39.36	38		39.36	33		39.36	30		4.30081	14.0393	23.958
39.38	27		39.38	28		39.38	33		39.38	32		39.38	31		4.30581	14.0273	23.9826
39.4	18		39.4	33		39.4	35		39.4	19		39.4	15		4.3108	14.0155	24.0076
39.42	32		39.42	23		39.42	25		39.42	23		39.42	36		4.3158	14.0038	24.0332
39.44	20		39.44	33		39.44	34		39.44	20		39.44	24		4.3208	13.9923	24.0593
39.46	30		39.46	31		39.46	38		39.46	26		39.46	18		4.3258	13.9809	24.0858
39.48	32		39.48	17		39.48	39		39.48	40		39.48	27		4.33079	13.9696	24.1129
39.5	18		39.5	38		39.5	28		39.5	31		39.5	20		4.33579	13.9585	24.1404
39.52	30		39.52	32		39.52	31		39.52	17		39.52	32		4.34079	13.9475	24.1685
39.54	34		39.54	40		39.54	31		39.54	25		39.54	24		4.34579	13.9366	24.197
39.56	28		39.56	30		39.56	30		39.56	29		39.56	24		4.35078	13.9259	24.2261
39.58	30		39.58	27		39.58	32		39.58	33		39.58	34		4.35578	13.9153	24.2556
39.6	28		39.6	33		39.6	27		39.6	34		39.6	26		4.36078	13.9049	24.2857
39.62	35		39.62	27		39.62	29		39.62	30		39.62	38		4.36578	13.8946	24.3162
39.64	30		39.64	29		39.64	37		39.64	22		39.64	25		4.37078	13.8845	24.3472
39.66	25		39.66	36		39.66	34		39.66	28		39.66	25		4.37577	13.878	24.3415
39.68	23		39.68	28		39.68	26		39.68	27		39.68	28		4.38077	13.8716	24.3358
39.7	25		39.7	35		39.7	41		39.7	42		39.7	22		4.38577	13.8651	24.33
39.72	26		39.72	35		39.72	32		39.72	31		39.72	30		4.39077	13.8587	24.3243
39.74	28		39.74	28		39.74	19		39.74	34		39.74	24		4.39576	13.8522	24.3186
39.76	28		39.76	30		39.76	38		39.76	33		39.76	26		4.40076	13.8458	24.3129
39.78	35		39.78	37		39.78	28		39.78	26		39.78	32		4.40576	13.8393	24.3072
39.8	35		39.8	37		39.8	35		39.8	28		39.8	22		4.41076	13.8329	24.3014
39.82	28		39.82	20		39.82	36		39.82	27		39.82	27		4.41575	13.8264	24.2957
39.84	27		39.84	29		39.84	40		39.84	33		39.84	29		4.42075	13.8199	24.29
39.86	32		39.86	32		39.86	53		39.86	30		39.86	19		4.42575	13.8135	24.2843
39.88	34		39.88	28		39.88	31		39.88	22		39.88	26		4.43075	13.807	24.2785
39.9	34		39.9	29		39.9	23		39.9	32		39.9	33		4.43574	13.8006	24.2728
39.92	30		39.92	40		39.92	27		39.92	46		39.92	22		4.44074	13.7941	24.2671
39.94	36		39.94	28		39.94	27		39.94	28		39.94	22		4.44574	13.7877	24.2614
39.96	25		39.96	23		39.96	34		39.96	47		39.96	23		4.45074	13.7812	24.2556
39.98	20		39.98	40		39.98	31		39.98	28		39.98	28		4.45573	13.7748	24.2499
40	26		40	30		40	36		40	32		40	30		4.46073	13.771	24.2491
40.02	23		40.02	33		40.02	31		40.02	36		40.02	19		4.46573	13.7659	24.2458
40.04	35		40.04	33		40.04	24		40.04	25		40.04	18		4.47073	13.7614	24.2437
40.06	26		40.06	34		40.06	19		40.06	30		40.06	31		4.47573	13.7578	24.2431
40.08	30		40.08	30		40.08	29		40.08	29		40.08	31		4.48072	13.7554	24.2448
40.1	26		40.1	22		40.1	38		40.1	39		40.1	26		4.48572	13.7546	24.2494
40.12	38		40.12	34		40.12	35		40.12	26		40.12	24		4.49072	13.7561	24.2581
40.14	33		40.14	22		40.14	25		40.14	40		40.14	26		4.49572	13.7605	24.2723
40.16	30		40.16	41		40.16	37		40.16	32		40.16	24		4.50071	13.7689	24.2936
40.18	32		40.18	31		40.18	36		40.18	33		40.18	25		4.50571	13.7824	24.3243
40.2	24		40.2	30		40.2	33		40.2	25		40.2	20		4.51071	13.8025	24.367
40.22	32		40.22	35		40.22	40		40.22	25		40.22	26		4.51571	13.8309	24.425
40.24	25		40.24	26		40.24	34		40.24	29		40.24	27		4.5207	13.8697	24.502
40.26	30		40.26	25		40.26	45		40.26	36		40.26	28		4.5257	13.9215	24.6026
40.28	32		40.28	28		40.28	25		40.28	36		40.28	30		4.5307	13.989	24.7318
40.3	26		40.3	27		40.3	33		40.3	29		40.3	24		4.5357	14.0752	24.8953
40.32	38		40.32	30		40.32	33		40.32	37		40.32	31		4.54069	14.1835	25.0992
40.34	23		40.34	36		40.34	29		40.34	34		40.34	35		4.54569	14.3176	25.35
40.36	31		40.36	45		40.36	32		40.36	21		40.36	27		4.55069	14.481	25.6545
40.38	30		40.38	29		40.38	30		40.38	34		40.38	36		4.55569	14.6773	26.019
40.4	29		40.4	36		40.4	34		40.4	33		40.4	30		4.56069	14.9099	26.4496
40.42	27		40.42	35		40.42	42		40.42	32		40.42	31		4.56568	15.1814	26.9515
40.44	36		40.44	29		40.44	34		40.44	29		40.44	24		4.57068	15.4941	27.5284
40.46	42		40.46	38		40.46	36		40.46	28		40.46	26		4.57568	15.849	28.1826
40.48	29		40.48	27		40.48	27		40.48	36		40.48	18		4.58068	16.2461	28.9137
40.5	29		40.5	29		40.5	37		40.5	28		40.5	20		4.58567	16.6838	29.7189
40.52	26		40.52	34		40.52	41		40.52	37		40.52	30		4.59067	17.159	30.5925
40.54	24		40.54	35		40.54	31		40.54	29		40.54	30		4.59567	17.6665	31.5252
40.56	38		40.56	26		40.56	43		40.56	32		40.56	27		4.60067	18.1996	32.5046
40.58	23		40.58	32		40.58	39		40.58	31		40.58	24		4.60566	18.7497	33.5151
40.6	23		40.6	27		40.6	38		40.6	30		40.6	25		4.61066	19.3065	34.5378
40.62	35		40.62	33		40.62	48		40.62	40		40.62	14		4.61566	19.8583	35.5514
40.64	30		40.64	36		40.64	33		40.64	26		40.64	29		4.62066	20.3925	36.5328
40.66	34		40.66	44		40.66	29		40.66	30		40.66	22		4.62565	20.8957	37.4576
40.68	27		40.68	22		40.68	38		40.68	39		40.68	21		4.63065	21.3546	38.3015
40.7	39		40.7	32		40.7	41		40.7	34		40.7	25		4.63565	21.7563	39.0412
40.72	37		40.72	33		40.72	37		40.72	33		40.72	25		4.64065	22.0892	39.655
40.74	24		40.74	28		40.74	31		40.74	40		40.74	28		4.64565	22.3432	40.1247
40.76	26		40.76	34		40.76	43		40.76	39		40.76	27		4.65064	22.5102	40.4359
40.78	27		40.78	32		40.78	29		40.78	27		40.78	26		4.65564	22.5851	40.5786
40.8	39		40.8	40		40.8	38		40.8	32		40.8	20		4.66064	22.5651	40.5482
40.82	30		40.82	31		40.82	29		40.82	29		40.82	16		4.66564	22.4508	40.3456
40.84	32		40.84	35		40.84	41		40.84	41		40.84	35		4.67063	22.2456	39.9769
40.86	36		40.86	29		40.86	40		40.86	43		40.86	21		4.67563	21.9554	39.4532
40.88	24		40.88	25		40.88	38		40.88	34		40.88	21		4.68063	21.589	38.7902
40.9	27		40.9	34		40.9	44		40.9	31		40.9	29		4.68563	21.1569	38.0072
40.92	26		40.92	20		40.92	44		40.92	27		40.92	20		4.69062	20.6712	37.1265
40.94	28		40.94	26		40.94	38		40.94	30		40.94	25		4.69562	20.145	36.1717
40.96	39		40.96	28		40.96	44		40.96	38		40.96	30		4.70062	19.5915	35.1673
40.98	20		40.98	27		40.98	51		40.98	41		40.98	37		4.70562	19.0241	34.1373
41	31		41	22		41	54		41	31		41	28		4.71061	18.4552	33.1046
41.02	42		41.02	30		41.02	42		41.02	43		41.02	27		4.71561	17.8961	32.0897
41.04	27		41.04	26		41.04	39		41.04	37		41.04	22		4.72061	17.3565	31.1106
41.06	16		41.06	27		41.06	43		41.06	32		41.06	28		4.72561	16.8447	30.1821
41.08	34		41.08	27		41.08	36		41.08	34		41.08	24		4.7306	16.3668	29.3157
41.1	32		41.1	30		41.1	36		41.1	37		41.1	33		4.7356	15.9275	28.5196
41.12	42		41.12	26		41.12	43		41.12	33		41.12	35		4.7406	15.5293	27.7987
41.14	46		41.14	30		41.14	36		41.14	37		41.14	20		4.7456	15.1735	27.1551
41.16	17		41.16	38		41.16	39		41.16	33		41.16	33		4.7506	14.8598	26.5882
41.18	35		41.18	31		41.18	40		41.18	39		41.18	30		4.75559	14.5866	26.0956
41.2	36		41.2	25		41.2	50		41.2	34		41.2	32		4.76059	14.3518	25.6728
41.22	41		41.22	32		41.22	53		41.22	45		41.22	27		4.76559	14.1522	25.3145
41.24	29		41.24	31		41.24	34		41.24	43		41.24	32		4.77058	13.9846	25.0145
41.26	24		41.26	28		41.26	39		41.26	41		41.26	30		4.77558	13.8453	24.7662
41.28	39		41.28	42		41.28	46		41.28	38		41.28	23		4.78058	13.7307	24.563
41.3	30		41.3	37		41.3	45		41.3	47		41.3	30		4.78558	13.6372	24.3984
41.32	36		41.32	28		41.32	50		41.32	41		41.32	32		4.79058	13.5616	24.2664
41.34	22		41.34	24		41.34	48		41.34	39		41.34	27		4.79557	13.5009	24.1616
41.36	28		41.36	27		41.36	57		41.36	46		41.36	30		4.80057	13.4523	24.0789
41.38	17		41.38	38		41.38	61		41.38	46		41.38	31		4.80557	13.4135	24.0142
41.4	30		41.4	37		41.4	48		41.4	47		41.4	25		4.81057	13.3826	23.9637
41.42	33		41.42	28		41.42	60		41.42	48		41.42	32		4.81556	13.3578	23.9245
41.44	34		41.44	43		41.44	55		41.44	47		41.44	19		4.82056	13.3377	23.894
41.46	29		41.46	34		41.46	65		41.46	53		41.46	31		4.82556	13.3213	23.87
41.48	22		41.48	21		41.48	48		41.48	50		41.48	25		4.83056	13.3076	23.8512
41.5	42		41.5	32		41.5	44		41.5	45		41.5	38		4.83556	13.296	23.836
41.52	24		41.52	27		41.52	45		41.52	50		41.52	33		4.84055	13.2859	23.8236
41.54	35		41.54	31		41.54	75		41.54	49		41.54	28		4.84555	13.2769	23.8132
41.56	30		41.56	31		41.56	54		41.56	53		41.56	24		4.85055	13.2651	23.7977
41.58	25		41.58	21		41.58	49		41.58	52		41.58	31		4.85555	13.2586	23.792
41.6	18		41.6	28		41.6	46		41.6	59		41.6	30		4.86054	13.2522	23.7863
41.62	33		41.62	20		41.62	50		41.62	52		41.62	20		4.86554	13.2457	23.7805
41.64	21		41.64	33		41.64	61		41.64	47		41.64	32		4.87054	13.2393	23.7748
41.66	34		41.66	29		41.66	59		41.66	63		41.66	33		4.87554	13.2328	23.7691
41.68	36		41.68	33		41.68	73		41.68	53		41.68	33		4.88053	13.2264	23.7634
41.7	36		41.7	35		41.7	65		41.7	63		41.7	25		4.88553	13.2199	23.7577
41.72	22		41.72	33		41.72	56		41.72	63		41.72	31		4.89053	13.2135	23.7519
41.74	32		41.74	27		41.74	71		41.74	85		41.74	30		4.89553	13.207	23.7462
41.76	32		41.76	40		41.76	73		41.76	82		41.76	29		4.90052	13.2006	23.7405
41.78	37		41.78	37		41.78	71		41.78	77		41.78	39		4.90552	13.1941	23.7347
41.8	31		41.8	37		41.8	65		41.8	64		41.8	23		4.91052	13.1877	23.729
41.82	33		41.82	41		41.82	73		41.82	56		41.82	36		4.91552	13.1812	23.7233
41.84	31		41.84	30		41.84	78		41.84	65		41.84	31		4.92051	13.1748	23.7176
41.86	28		41.86	31		41.86	81		41.86	87		41.86	28		4.92551	13.1683	23.7118
41.88	45		41.88	37		41.88	91		41.88	83		41.88	30		4.93051	13.1619	23.7061
41.9	38		41.9	34		41.9	97		41.9	82		41.9	43		4.93551	13.1554	23.7004
41.92	37		41.92	36		41.92	90		41.92	90		41.92	35		4.9405	13.149	23.6947
41.94	31		41.94	39		41.94	82		41.94	72		41.94	38		4.9455	13.1425	23.689
41.96	30		41.96	39		41.96	105		41.96	88		41.96	25		4.9505	13.1361	23.6832
41.98	34		41.98	36		41.98	98		41.98	100		41.98	29		4.9555	13.1296	23.6775
42	34		42	24		42	115		42	96		42	34		4.96049	13.1232	23.6718
42.02	36		42.02	36		42.02	118		42.02	123		42.02	35		4.96549	13.1167	23.6661
42.04	20		42.04	31		42.04	112		42.04	120		42.04	33		4.97049	13.1103	23.6603
42.06	44		42.06	26		42.06	128		42.06	113		42.06	41		4.97549	13.1038	23.6546
42.08	25		42.08	31		42.08	146		42.08	130		42.08	36		4.98049	13.0974	23.6489
42.1	30		42.1	35		42.1	149		42.1	140		42.1	46		4.98548	13.0909	23.6432
42.12	42		42.12	22		42.12	124		42.12	154		42.12	51		4.99048	13.0845	23.6374
42.14	29		42.14	26		42.14	145		42.14	158		42.14	55		4.99548	13.078	23.6317
42.16	37		42.16	44		42.16	120		42.16	178		42.16	37		5.00048	13.0716	23.626
42.18	25		42.18	26		42.18	137		42.18	158		42.18	52		5.00547	13.0651	23.6203
42.2	31		42.2	29		42.2	158		42.2	189		42.2	50		5.01047	13.0587	23.6146
42.22	24		42.22	27		42.22	145		42.22	183		42.22	57		5.01547	13.0522	23.6088
42.24	32		42.24	35		42.24	147		42.24	182		42.24	40		5.02047	13.0457	23.6031
42.26	38		42.26	22		42.26	141		42.26	199		42.26	49		5.02547	13.0393	23.5974
42.28	41		42.28	30		42.28	181		42.28	197		42.28	53		5.03046	13.0328	23.5917
42.3	28		42.3	28		42.3	187		42.3	190		42.3	65		5.03546	13.0264	23.5859
42.32	24		42.32	38		42.32	170		42.32	221		42.32	68		5.04046	13.0199	23.5802
42.34	40		42.34	25		42.34	170		42.34	211		42.34	68		5.04545	13.0135	23.5745
42.36	28		42.36	29		42.36	180		42.36	232		42.36	56		5.05045	13.007	23.5688
42.38	32		42.38	40		42.38	166		42.38	205		42.38	84		5.05545	13.0006	23.563
42.4	48		42.4	42		42.4	119		42.4	252		42.4	66		5.06045	12.9941	23.5573
42.42	52		42.42	20		42.42	163		42.42	240		42.42	78		5.06545	12.9877	23.5516
42.44	45		42.44	31		42.44	189		42.44	243		42.44	76		5.07044	12.9812	23.5459
42.46	42		42.46	32		42.46	152		42.46	220		42.46	59		5.07544	12.9748	23.5395
42.48	40		42.48	29		42.48	169		42.48	233		42.48	81		5.08044	12.9603	23.2666
42.5	36		42.5	43		42.5	184		42.5	238		42.5	70		5.08544	12.9458	23.0054
42.52	32		42.52	32		42.52	161		42.52	216		42.52	83		5.09043	12.9313	22.7539
42.54	33		42.54	40		42.54	141		42.54	245		42.54	82		5.09543	12.9169	22.5122
42.56	31		42.56	45		42.56	160		42.56	199		42.56	88		5.10043	12.9026	22.2822
42.58	39		42.58	30		42.58	151		42.58	183		42.58	84		5.10543	12.8883	22.061
42.6	40		42.6	34		42.6	154		42.6	197		42.6	98		5.11042	12.8744	21.8516
42.62	48		42.62	27		42.62	165		42.62	163		42.62	100		5.11542	12.8603	21.6516
42.64	41		42.64	40		42.64	134		42.64	173		42.64	81		5.12042	12.8464	21.4625
42.66	46		42.66	34		42.66	135		42.66	140		42.66	114		5.12542	12.8325	21.2847
42.68	39		42.68	39		42.68	111		42.68	155		42.68	94		5.13042	12.8189	21.1159
42.7	42		42.7	45		42.7	121		42.7	156		42.7	77		5.13541	12.8054	20.9586
42.72	35		42.72	40		42.72	119		42.72	150		42.72	84		5.14041	12.7921	20.811
42.74	45		42.74	50		42.74	115		42.74	131		42.74	95		5.14541	12.7792	20.6755
42.76	49		42.76	50		42.76	113		42.76	142		42.76	105		5.15041	12.7666	20.5498
42.78	42		42.78	44		42.78	125		42.78	131		42.78	104		5.1554	12.7545	20.4362
42.8	50		42.8	50		42.8	127		42.8	110		42.8	101		5.1604	12.7429	20.3342
42.82	45		42.82	47		42.82	99		42.82	100		42.82	102		5.1654	12.7321	20.2423
42.84	49		42.84	51		42.84	109		42.84	109		42.84	87		5.1704	12.7222	20.1636
42.86	43		42.86	57		42.86	102		42.86	89		42.86	105		5.17539	12.7133	20.0955
42.88	48		42.88	54		42.88	88		42.88	105		42.88	74		5.18039	12.7057	20.0415
42.9	45		42.9	50		42.9	113		42.9	88		42.9	114		5.18539	12.6997	20.0005
42.92	60		42.92	62		42.92	109		42.92	95		42.92	113		5.19039	12.6955	19.9724
42.94	59		42.94	49		42.94	94		42.94	93		42.94	76		5.19538	12.6935	19.9589
42.96	49		42.96	46		42.96	101		42.96	88		42.96	65		5.20038	12.6938	19.9595
42.98	57		42.98	44		42.98	101		42.98	67		42.98	85		5.20538	12.697	19.9763
43	48		43	53		43	87		43	90		43	70		5.21038	12.7032	20.0079
43.02	56		43.02	63		43.02	82		43.02	52		43.02	87		5.21537	12.7127	20.0568
43.04	61		43.04	46		43.04	82		43.04	58		43.04	70		5.22037	12.726	20.123
43.06	54		43.06	59		43.06	84		43.06	59		43.06	75		5.22537	12.743	20.2048
43.08	47		43.08	57		43.08	90		43.08	68		43.08	72		5.23037	12.764	20.3055
43.1	80		43.1	66		43.1	91		43.1	61		43.1	69		5.23536	12.7889	20.4222
43.12	67		43.12	70		43.12	72		43.12	54		43.12	60		5.24036	12.8178	20.5577
43.14	76		43.14	63		43.14	76		43.14	54		43.14	41		5.24536	12.8504	20.7095
43.16	69		43.16	68		43.16	65		43.16	59		43.16	79		5.25036	12.8863	20.8781
43.18	83		43.18	75		43.18	70		43.18	50		43.18	43		5.25536	12.9251	21.0621
43.2	63		43.2	83		43.2	81		43.2	40		43.2	47		5.26035	12.966	21.2596
43.22	78		43.22	78		43.22	80		43.22	59		43.22	61		5.26535	13.0082	21.4708
43.24	65		43.24	74		43.24	72		43.24	31		43.24	51		5.27035	13.0509	21.6924
43.26	72		43.26	82		43.26	65		43.26	53		43.26	50		5.27535	13.093	21.9235
43.28	81		43.28	82		43.28	61		43.28	53		43.28	39		5.28034	13.1333	22.1611
43.3	86		43.3	85		43.3	80		43.3	50		43.3	41		5.28534	13.1706	22.4045
43.32	78		43.32	81		43.32	79		43.32	36		43.32	40		5.29034	13.185	22.442
43.34	92		43.34	82		43.34	68		43.34	41		43.34	51		5.29534	13.194	22.47
43.36	63		43.36	89		43.36	74		43.36	53		43.36	39		5.30034	13.1967	22.4864
43.38	84		43.38	78		43.38	62		43.38	36		43.38	38		5.30533	13.1922	22.4895
43.4	76		43.4	85		43.4	61		43.4	41		43.4	47		5.31033	13.1798	22.4781
43.42	73		43.42	89		43.42	72		43.42	54		43.42	42		5.31533	13.1588	22.4513
43.44	71		43.44	80		43.44	57		43.44	47		43.44	39		5.32032	13.1291	22.4084
43.46	73		43.46	90		43.46	56		43.46	46		43.46	39		5.32532	13.0906	22.3494
43.48	76		43.48	89		43.48	57		43.48	40		43.48	52		5.33032	13.0434	22.2747
43.5	89		43.5	82		43.5	57		43.5	42		43.5	31		5.33532	12.9881	22.185
43.52	68		43.52	71		43.52	52		43.52	35		43.52	38		5.34032	12.9252	22.0816
43.54	80		43.54	74		43.54	54		43.54	34		43.54	38		5.34531	12.8557	21.9661
43.56	76		43.56	74		43.56	60		43.56	55		43.56	44		5.35031	12.7805	21.8401
43.58	84		43.58	61		43.58	53		43.58	36		43.58	39		5.35531	12.7007	21.7058
43.6	71		43.6	84		43.6	49		43.6	52		43.6	34		5.36031	12.6174	21.5653
43.62	62		43.62	80		43.62	60		43.62	44		43.62	19		5.3653	12.532	21.4206
43.64	78		43.64	73		43.64	61		43.64	39		43.64	31		5.3703	12.4455	21.274
43.66	65		43.66	61		43.66	53		43.66	51		43.66	38		5.3753	12.3589	21.1274
43.68	68		43.68	61		43.68	50		43.68	45		43.68	37		5.3803	12.2734	20.9825
43.7	59		43.7	63		43.7	50		43.7	50		43.7	34		5.38529	12.1896	20.841
43.72	53		43.72	58		43.72	39		43.72	40		43.72	36		5.39029	12.1084	20.7042
43.74	56		43.74	52		43.74	39		43.74	33		43.74	29		5.39529	12.0304	20.5731
43.76	57		43.76	60		43.76	43		43.76	34		43.76	33		5.40029	11.9559	20.4484
43.78	65		43.78	54		43.78	41		43.78	44		43.78	43		5.40529	11.8851	20.3306
43.8	52		43.8	37		43.8	39		43.8	38		43.8	27		5.41028	11.8183	20.22
43.82	44		43.82	46		43.82	52		43.82	36		43.82	33		5.41528	11.7555	20.1166
43.84	48		43.84	43		43.84	41		43.84	42		43.84	32		5.42028	11.6964	20.0202
43.86	44		43.86	46		43.86	35		43.86	34		43.86	36		5.42528	11.641	19.9305
43.88	48		43.88	36		43.88	30		43.88	26		43.88	39		5.43027	11.5891	19.847
43.9	44		43.9	39		43.9	42		43.9	35		43.9	32		5.43527	11.5403	19.7692
43.92	25		43.92	43		43.92	34		43.92	37		43.92	38		5.44027	11.4942	19.6966
43.94	51		43.94	35		43.94	42		43.94	43		43.94	39		5.44527	11.4507	19.6286
43.96	42		43.96	29		43.96	44		43.96	35		43.96	47		5.45026	11.4094	19.5645
43.98	48		43.98	37		43.98	35		43.98	38		43.98	37		5.45526	11.37	19.5039
44	45		44	37		44	34		44	34		44	28		5.46026	11.3322	19.4462
44.02	42		44.02	49		44.02	33		44.02	37		44.02	33		5.46526	11.2957	19.391
44.04	47		44.04	38		44.04	39		44.04	29		44.04	45		5.47025	11.2603	19.3377
44.06	42		44.06	40		44.06	37		44.06	44		44.06	48		5.47525	11.2258	19.2862
44.08	39		44.08	43		44.08	40		44.08	41		44.08	38		5.48025	11.1921	19.2359
44.1	38		44.1	39		44.1	36		44.1	26		44.1	39		5.48525	11.1589	19.1867
44.12	33		44.12	41		44.12	37		44.12	40		44.12	40		5.49024	11.1261	19.1383
44.14	32		44.14	33		44.14	45		44.14	50		44.14	38		5.49524	11.0938	19.0906
44.16	29		44.16	33		44.16	35		44.16	36		44.16	40		5.50024	11.0617	19.0434
44.18	38		44.18	44		44.18	34		44.18	36		44.18	39		5.50524	11.0298	18.9965
44.2	31		44.2	39		44.2	35		44.2	40		44.2	45		5.51023	10.998	18.95
44.22	39		44.22	41		44.22	36		44.22	45		44.22	31		5.51523	10.9664	18.9036
44.24	48		44.24	38		44.24	30		44.24	34		44.24	55		5.52023	10.9349	18.8574
44.26	37		44.26	31		44.26	37		44.26	37		44.26	60		5.52523	10.9031	18.8107
44.28	29		44.28	38		44.28	29		44.28	33		44.28	57		5.53023	10.8717	18.7649
44.3	33		44.3	33		44.3	35		44.3	45		44.3	48		5.53522	10.8404	18.7191
44.32	33		44.32	37		44.32	30		44.32	38		44.32	46		5.54022	10.809	18.6732
44.34	28		44.34	42		44.34	30		44.34	39		44.34	49		5.54522	10.7777	18.6274
44.36	27		44.36	26		44.36	26		44.36	31		44.36	59		5.55022	10.7464	18.5816
44.38	33		44.38	28		44.38	39		44.38	37		44.38	63		5.55521	10.715	18.5357
44.4	27		44.4	29		44.4	28		44.4	36		44.4	75		5.56021	10.6837	18.4899
44.42	40		44.42	31		44.42	27		44.42	39		44.42	65		5.56521	10.6524	18.4443
44.44	34		44.44	23		44.44	36		44.44	31		44.44	78		5.57021	10.6706	18.3584
44.46	36		44.46	32		44.46	26		44.46	54		44.46	80		5.5752	10.689	18.2754
44.48	36		44.48	38		44.48	24		44.48	50		44.48	103		5.5802	10.7076	18.1953
44.5	22		44.5	39		44.5	28		44.5	43		44.5	97		5.5852	10.7265	18.1182
44.52	41		44.52	32		44.52	34		44.52	61		44.52	101		5.5902	10.7456	18.0437
44.54	27		44.54	30		44.54	27		44.54	58		44.54	97		5.59519	10.7651	17.9727
44.56	29		44.56	31		44.56	42		44.56	53		44.56	150		5.60019	10.7847	17.9045
44.58	30		44.58	31		44.58	41		44.58	58		44.58	145		5.60519	10.8046	17.8384
44.6	25		44.6	24		44.6	42		44.6	59		44.6	170		5.61019	10.8247	17.7761
44.62	22		44.62	40		44.62	31		44.62	64		44.62	184		5.61519	10.8451	17.7161
44.64	38		44.64	27		44.64	30		44.64	84		44.64	223		5.62018	10.8657	17.6594
44.66	35		44.66	24		44.66	26		44.66	82		44.66	236		5.62518	10.8865	17.6052
44.68	32		44.68	27		44.68	27		44.68	91		44.68	315		5.63018	10.9076	17.5544
44.7	33		44.7	30		44.7	36		44.7	116		44.7	372		5.63518	10.929	17.5066
44.72	36		44.72	31		44.72	32		44.72	153		44.72	470		5.64017	10.9506	17.4612
44.74	30		44.74	29		44.74	31		44.74	176		44.74	499		5.64517	10.9724	17.4189
44.76	34		44.76	27		44.76	32		44.76	214		44.76	625		5.65017	10.9945	17.3794
44.78	28		44.78	28		44.78	42		44.78	229		44.78	658		5.65517	11.0168	17.3428
44.8	25		44.8	28		44.8	31		44.8	283		44.8	836		5.66016	11.0394	17.3091
44.82	37		44.82	40		44.82	32		44.82	315		44.82	882		5.66516	11.0623	17.2783
44.84	31		44.84	28		44.84	38		44.84	299		44.84	930		5.67016	11.0853	17.2505
44.86	29		44.86	46		44.86	29		44.86	300		44.86	877		5.67516	11.1086	17.2256
44.88	43		44.88	32		44.88	40		44.88	284		44.88	846		5.68016	11.1322	17.2034
44.9	23		44.9	28		44.9	27		44.9	288		44.9	793		5.68515	11.156	17.1846
44.92	34		44.92	35		44.92	33		44.92	241		44.92	701		5.69015	11.18	17.1682
44.94	32		44.94	31		44.94	25		44.94	244		44.94	611		5.69515	11.2043	17.155
44.96	29		44.96	22		44.96	38		44.96	199		44.96	558		5.70015	11.2289	17.1443
44.98	33		44.98	31		44.98	38		44.98	180		44.98	469		5.70514	11.2537	17.1372
45	31		45	37		45	29		45	183		45	421		5.71014	11.2787	17.1326
45.02	37		45.02	27		45.02	26		45.02	124		45.02	355		5.71514	11.304	17.1309
45.04	14		45.04	27		45.04	31		45.04	110		45.04	281		5.72014	11.3295	17.1321
45.06	36		45.06	26		45.06	28		45.06	87		45.06	229		5.72513	11.3553	17.136
45.08	27		45.08	26		45.08	33		45.08	88		45.08	189		5.73013	11.3813	17.1431
45.1	33		45.1	33		45.1	31		45.1	74		45.1	147		5.73513	11.4076	17.1528
45.12	29		45.12	38		45.12	29		45.12	72		45.12	142		5.74013	11.434	17.1658
45.14	25		45.14	28		45.14	27		45.14	58		45.14	120		5.74512	11.4608	17.1814
45.16	38		45.16	33		45.16	35		45.16	54		45.16	120		5.75012	11.4878	17.2002
45.18	29		45.18	36		45.18	30		45.18	43		45.18	99		5.75512	11.515	17.2214
45.2	28		45.2	32		45.2	35		45.2	41		45.2	94		5.76012	11.5425	17.2461
45.22	31		45.22	30		45.22	32		45.22	41		45.22	83		5.76511	11.5702	17.2737
45.24	31		45.24	23		45.24	41		45.24	36		45.24	70		5.77011	11.5982	17.3035
45.26	26		45.26	25		45.26	24		45.26	40		45.26	64		5.77511	11.6265	17.3369
45.28	25		45.28	24		45.28	28		45.28	37		45.28	54		5.78011	11.6549	17.3728
45.3	37		45.3	26		45.3	33		45.3	28		45.3	72		5.7851	11.6837	17.4119
45.32	29		45.32	29		45.32	31		45.32	44		45.32	54		5.7901	11.7126	17.4534
45.34	33		45.34	28		45.34	28		45.34	44		45.34	64		5.7951	11.7418	17.4985
45.36	30		45.36	29		45.36	42		45.36	43		45.36	60		5.8001	11.7713	17.5456
45.38	28		45.38	26		45.38	25		45.38	30		45.38	58		5.8051	11.801	17.5967
45.4	30		45.4	23		45.4	33		45.4	34		45.4	47		5.81009	11.8309	17.6502
45.42	27		45.42	23		45.42	34		45.42	24		45.42	44		5.81509	11.8611	17.7063
45.44	24		45.44	24		45.44	23		45.44	33		45.44	49		5.82009	11.8915	17.7659
45.46	28		45.46	37		45.46	36		45.46	25		45.46	39		5.82509	11.9222	17.8279
45.48	32		45.48	22		45.48	33		45.48	29		45.48	45		5.83008	11.9531	17.8928
45.5	28		45.5	31		45.5	31		45.5	31		45.5	41		5.83508	11.9843	17.9609
45.52	21		45.52	25		45.52	33		45.52	27		45.52	41		5.84008	12.0157	18.0317
45.54	19		45.54	28		45.54	33		45.54	33		45.54	37		5.84508	12.0474	18.1055
45.56	27		45.56	29		45.56	34		45.56	28		45.56	33		5.85007	12.0793	18.1821
45.58	29		45.58	38		45.58	29		45.58	37		45.58	34		5.85507	12.1114	18.2617
45.6	40		45.6	27		45.6	25		45.6	27		45.6	49		5.86007	12.1438	18.3442
45.62	31		45.62	38		45.62	37		45.62	32		45.62	48		5.86507	12.1765	18.4294
45.64	28		45.64	33		45.64	21		45.64	22		45.64	39		5.87006	12.2094	18.5178
45.66	23		45.66	25		45.66	26		45.66	34		45.66	31		5.87506	12.2425	18.6089
45.68	30		45.68	28		45.68	26		45.68	35		45.68	39		5.88006	12.2759	18.7031
45.7	24		45.7	39		45.7	27		45.7	33		45.7	30		5.88506	12.3095	18.8
45.72	36		45.72	28		45.72	27		45.72	36		45.72	22		5.89006	12.3433	18.8999
45.74	26		45.74	26		45.74	31		45.74	26		45.74	26		5.89505	12.3775	19.0024
45.76	25		45.76	24		45.76	27		45.76	33		45.76	31		5.90005	12.4118	19.1084
45.78	27		45.78	36		45.78	38		45.78	32		45.78	36		5.90505	12.4465	19.2173
45.8	41		45.8	35		45.8	35		45.8	35		45.8	28		5.91005	12.4813	19.3284
45.82	31		45.82	32		45.82	27		45.82	25		45.82	29		5.91504	12.5164	19.4431
45.84	33		45.84	30		45.84	32		45.84	46		45.84	31		5.92004	12.5517	19.5603
45.86	36		45.86	25		45.86	36		45.86	22		45.86	26		5.92504	12.5873	19.6804
45.88	32		45.88	25		45.88	30		45.88	36		45.88	30		5.93004	12.6231	19.8035
45.9	31		45.9	22		45.9	30		45.9	30		45.9	24		5.93503	12.6592	19.9297
45.92	20		45.92	30		45.92	27		45.92	29		45.92	27		5.94003	12.6956	20.0588
45.94	25		45.94	25		45.94	23		45.94	30		45.94	27		5.94503	12.7321	20.1902
45.96	21		45.96	36		45.96	30		45.96	26		45.96	31		5.95003	12.769	20.3254
45.98	20		45.98	30		45.98	24		45.98	35		45.98	40		5.95503	12.806	20.4627
46	31		46	28		46	18		46	22		46	33		5.96002	12.8433	20.6035
46.02	29		46.02	24		46.02	27		46.02	27		46.02	27		5.96502	12.8808	20.7466
46.04	26		46.04	21		46.04	24		46.04	23		46.04	34		5.97002	12.9187	20.8931
46.06	28		46.06	37		46.06	35		46.06	26		46.06	31		5.97502	12.9567	21.0425
46.08	23		46.08	24		46.08	27		46.08	24		46.08	35		5.98001	12.995	21.1946
46.1	26		46.1	29		46.1	33		46.1	31		46.1	29		5.98501	13.0335	21.3498
46.12	31		46.12	36		46.12	28		46.12	38		46.12	32		5.99001	13.0723	21.5076
46.14	37		46.14	20		46.14	32		46.14	36		46.14	29		5.99501	13.1113	21.6685
46.16	24		46.16	27		46.16	24		46.16	27		46.16	17		6	13.1506	21.832
46.18	47		46.18	20		46.18	25		46.18	24		46.18	14		6.005	13.1901	21.9988
46.2	28		46.2	31		46.2	25		46.2	15		46.2	15		6.01	13.2298	22.1682
46.22	26		46.22	20		46.22	28		46.22	30		46.22	27		6.015	13.2699	22.3408
46.24	21		46.24	24		46.24	37		46.24	27		46.24	27		6.01999	13.3101	22.5161
46.26	42		46.26	30		46.26	39		46.26	26		46.26	17		6.02499	13.3506	22.6943
46.28	29		46.28	24		46.28	24		46.28	32		46.28	21		6.02999	13.3913	22.8755
46.3	29		46.3	21		46.3	23		46.3	28		46.3	26		6.03499	13.4323	23.0596
46.32	22		46.32	32		46.32	27		46.32	30		46.32	32		6.03998	13.4736	23.2466
46.34	33		46.34	33		46.34	33		46.34	34		46.34	25		6.04498	13.5151	23.4365
46.36	20		46.36	29		46.36	25		46.36	29		46.36	30		6.04998	13.5568	23.6291
46.38	29		46.38	32		46.38	37		46.38	33		46.38	24		6.05498	13.5987	23.825
46.4	18		46.4	23		46.4	24		46.4	33		46.4	24		6.05998	13.641	24.0234
46.42	38		46.42	29		46.42	28		46.42	22		46.42	20		6.06497	13.6834	24.2251
46.44	22		46.44	45		46.44	21		46.44	24		46.44	24		6.06997	13.7261	24.4297
46.46	29		46.46	33		46.46	32		46.46	19		46.46	21		6.07497	13.7691	24.6367
46.48	22		46.48	29		46.48	31		46.48	23		46.48	30		6.07997	13.8123	24.8464
46.5	24		46.5	38		46.5	28		46.5	24		46.5	23		6.08496	13.8336	24.8325
46.52	31		46.52	30		46.52	36		46.52	36		46.52	30		6.08996	13.8549	24.8185
46.54	24		46.54	38		46.54	32		46.54	22		46.54	22		6.09496	13.8762	24.8045
46.56	28		46.56	26		46.56	33		46.56	31		46.56	34		6.09996	13.8975	24.7905
46.58	30		46.58	36		46.58	36		46.58	30		46.58	25		6.10495	13.9188	24.7765
46.6	31		46.6	22		46.6	29		46.6	34		46.6	22		6.10995	13.9401	24.7625
46.62	24		46.62	33		46.62	30		46.62	23		46.62	31		6.11495	13.9614	24.7485
46.64	28		46.64	26		46.64	29		46.64	32		46.64	24		6.11995	13.9827	24.7345
46.66	31		46.66	27		46.66	39		46.66	31		46.66	20		6.12494	14.004	24.7205
46.68	35		46.68	28		46.68	34		46.68	21		46.68	28		6.12994	14.0253	24.7066
46.7	33		46.7	37		46.7	20		46.7	19		46.7	28		6.13494	14.0466	24.6926
46.72	30		46.72	37		46.72	30		46.72	27		46.72	23		6.13994	14.068	24.6786
46.74	38		46.74	23		46.74	27		46.74	24		46.74	34		6.14494	14.0893	24.6646
46.76	28		46.76	19		46.76	25		46.76	32		46.76	29		6.14993	14.1106	24.6506
46.78	29		46.78	25		46.78	26		46.78	23		46.78	35		6.15493	14.1319	24.6366
46.8	30		46.8	31		46.8	28		46.8	34		46.8	19		6.15993	14.1532	24.6226
46.82	20		46.82	32		46.82	32		46.82	33		46.82	33		6.16493	14.4542	25.1193
46.84	35		46.84	29		46.84	30		46.84	24		46.84	16		6.16992	14.5957	25.3248
46.86	29		46.86	27		46.86	25		46.86	32		46.86	22		6.17492	14.7843	25.6163
46.88	36		46.88	22		46.88	32		46.88	29		46.88	15		6.17992	15.6626	27.1671
46.9	32		46.9	35		46.9	41		46.9	32		46.9	25		6.18492	16.2664	28.2166
46.92	24		46.92	17		46.92	28		46.92	27		46.92	23		6.18991	17.086	29.6602
46.94	31		46.94	17		46.94	33		46.94	30		46.94	27		6.19491	18.1923	31.6272
46.96	30		46.96	14		46.96	29		46.96	26		46.96	17		6.19991	19.6756	34.2826
46.98	25		46.98	27		46.98	35		46.98	29		46.98	25		6.20491	21.6502	37.8352
47	34		47	29		47	35		47	23		47	19		6.2099	24.2591	42.5457
47.02	28		47.02	32		47.02	31		47.02	27		47.02	37		6.2149	27.6787	48.7365
47.04	37		47.04	30		47.04	39		47.04	33		47.04	32		6.2199	32.1246	56.8014
47.06	31		47.06	37		47.06	34		47.06	23		47.06	24		6.2249	37.8572	67.2154
47.08	32		47.08	31		47.08	29		47.08	16		47.08	28		6.22989	45.1864	80.5447
47.1	35		47.1	27		47.1	35		47.1	30		47.1	28		6.23489	54.477	97.4552
47.12	30		47.12	24		47.12	30		47.12	27		47.12	22		6.23989	66.1521	118.719
47.14	23		47.14	15		47.14	23		47.14	26		47.14	18		6.24489	80.6956	145.221
47.16	32		47.16	22		47.16	25		47.16	30		47.16	30		6.24988	98.6525	177.955
47.18	25		47.18	38		47.18	37		47.18	23		47.18	27		6.25488	120.626	218.024
47.2	31		47.2	26		47.2	28		47.2	20		47.2	22		6.25988	147.274	266.625
47.22	33		47.22	26		47.22	29		47.22	26		47.22	21		6.26488	179.295	325.038
47.24	20		47.24	27		47.24	29		47.24	31		47.24	22		6.26987	217.419	394.596
47.26	38		47.26	31		47.26	32		47.26	32		47.26	26		6.27487	262.389	476.652
47.28	35		47.28	23		47.28	18		47.28	28		47.28	23		6.27987	314.932	572.536
47.3	32		47.3	29		47.3	36		47.3	31		47.3	29		6.28487	375.738	683.506
47.32	28		47.32	29		47.32	32		47.32	31		47.32	26		6.28987	445.422	810.688
47.34	23		47.34	22		47.34	26		47.34	30		47.34	22		6.29486	524.493	955.008
47.36	25		47.36	40		47.36	28		47.36	44		47.36	29		6.29986	613.31	1117.12
47.38	32		47.38	24		47.38	29		47.38	30		47.38	18		6.30486	712.048	1297.35
47.4	22		47.4	22		47.4	23		47.4	25		47.4	27		6.30986	820.655	1495.6
47.42	32		47.42	33		47.42	35		47.42	23		47.42	27		6.31485	938.822	1711.31
47.44	33		47.44	31		47.44	34		47.44	26		47.44	22		6.31985	1065.95	1943.37
47.46	37		47.46	25		47.46	40		47.46	32		47.46	30		6.32485	1201.12	2190.12
47.48	32		47.48	32		47.48	34		47.48	34		47.48	18		6.32985	1343.1	2449.31
47.5	20		47.5	32		47.5	27		47.5	30		47.5	28		6.33485	1490.34	2718.09
47.52	37		47.52	28		47.52	31		47.52	31		47.52	30		6.33984	1640.95	2993.03
47.54	36		47.54	30		47.54	23		47.54	42		47.54	24		6.34484	1792.79	3270.21
47.56	19		47.56	27		47.56	26		47.56	23		47.56	20		6.34984	1943.45	3545.26
47.58	27		47.58	25		47.58	27		47.58	28		47.58	19		6.35484	2090.37	3813.45
47.6	31		47.6	37		47.6	26		47.6	21		47.6	27		6.35983	2230.84	4069.89
47.62	24		47.62	20		47.62	30		47.62	34		47.62	21		6.36483	2362.14	4309.57
47.64	24		47.64	39		47.64	37		47.64	30		47.64	29		6.36983	2481.59	4527.61
47.66	27		47.66	30		47.66	28		47.66	24		47.66	36		6.37483	2586.64	4719.38
47.68	24		47.68	26		47.68	29		47.68	25		47.68	21		6.37982	2675	4880.66
47.7	34		47.7	28		47.7	29		47.7	28		47.7	27		6.38482	2744.67	5007.81
47.72	36		47.72	20		47.72	25		47.72	30		47.72	31		6.38982	2794.04	5097.89
47.74	35		47.74	29		47.74	30		47.74	27		47.74	28		6.39482	2821.95	5148.81
47.76	26		47.76	30		47.76	36		47.76	33		47.76	17		6.39981	2827.76	5159.36
47.78	21		47.78	36		47.78	36		47.78	26		47.78	25		6.40481	2811.31	5129.27
47.8	27		47.8	25		47.8	20		47.8	27		47.8	37		6.40981	2773	5059.27
47.82	24		47.82	27		47.82	31		47.82	29		47.82	15		6.41481	2713.73	4950.99
47.84	21		47.84	28		47.84	33		47.84	22		47.84	15		6.4198	2634.87	4806.95
47.86	30		47.86	27		47.86	19		47.86	24		47.86	23		6.4248	2538.22	4630.44
47.88	28		47.88	20		47.88	27		47.88	22		47.88	23		6.4298	2425.94	4425.37
47.9	24		47.9	27		47.9	24		47.9	33		47.9	24		6.4348	2300.45	4196.2
47.92	22		47.92	30		47.92	25		47.92	28		47.92	25		6.4398	2164.38	3947.69
47.94	23		47.94	26		47.94	21		47.94	29		47.94	19		6.44479	2020.44	3684.82
47.96	34		47.96	27		47.96	37		47.96	30		47.96	28		6.44979	1871.35	3412.56
47.98	36		47.98	30		47.98	33		47.98	18		47.98	30		6.45479	1719.78	3135.74
48	34		48	25		48	43		48	33		48	28		6.45979	1568.2	2858.94
48.02	29		48.02	24		48.02	26		48.02	33		48.02	33		6.46478	1418.93	2586.33
48.04	32		48.04	32		48.04	35		48.04	33		48.04	24		6.46978	1273.98	2321.62
48.06	37		48.06	36		48.06	30		48.06	38		48.06	18		6.47478	1135.08	2067.95
48.08	37		48.08	23		48.08	25		48.08	26		48.08	20		6.47978	1003.63	1827.9
48.1	30		48.1	35		48.1	24		48.1	39		48.1	23		6.48477	880.728	1603.44
48.12	28		48.12	22		48.12	27		48.12	20		48.12	23		6.48977	767.122	1395.95
48.14	38		48.14	25		48.14	26		48.14	15		48.14	26		6.49477	663.274	1206.29
48.16	21		48.16	24		48.16	27		48.16	36		48.16	29		6.49977	569.364	1034.77
48.18	32		48.18	20		48.18	28		48.18	33		48.18	20		6.50476	485.329	881.279
48.2	40		48.2	32		48.2	27		48.2	28		48.2	21		6.50976	410.901	745.329
48.22	19		48.22	30		48.22	27		48.22	26		48.22	29		6.51476	345.64	626.118
48.24	35		48.24	34		48.24	31		48.24	19		48.24	16		6.51976	288.98	522.612
48.26	23		48.26	22		48.26	22		48.26	24		48.26	19		6.52475	240.265	433.612
48.28	29		48.28	32		48.28	30		48.28	28		48.28	31		6.52975	198.78	357.813
48.3	17		48.3	32		48.3	35		48.3	31		48.3	28		6.53475	163.785	293.864
48.32	26		48.32	34		48.32	36		48.32	22		48.32	24		6.53975	134.541	240.415
48.34	28		48.34	27		48.34	29		48.34	34		48.34	27		6.54474	110.327	196.151
48.36	21		48.36	30		48.36	39		48.36	24		48.36	21		6.54974	90.4627	159.828
48.38	19		48.38	24		48.38	26		48.38	24		48.38	27		6.55474	74.3144	130.291
48.4	25		48.4	33		48.4	45		48.4	34		48.4	27		6.55974	61.3056	106.485
48.42	26		48.42	22		48.42	31		48.42	36		48.42	21		6.56474	50.9203	87.4703
48.44	34		48.44	32		48.44	22		48.44	28		48.44	23		6.56973	42.7038	72.4151
48.46	25		48.46	43		48.46	30		48.46	33		48.46	24		6.57473	36.2614	60.5992
48.48	29		48.48	27		48.48	27		48.48	29		48.48	29		6.57973	31.2554	51.406
48.5	24		48.5	22		48.5	29		48.5	30		48.5	28		6.58473	27.4005	44.3147
48.52	32		48.52	41		48.52	36		48.52	28		48.52	18		6.58972	24.4592	38.8913
48.54	31		48.54	46		48.54	23		48.54	25		48.54	19		6.59472	22.2356	34.7784
48.56	24		48.56	32		48.56	41		48.56	20		48.56	29		6.59972	20.5704	31.685
48.58	33		48.58	29		48.58	31		48.58	36		48.58	35		6.60472	19.3356	29.3775
48.6	32		48.6	26		48.6	27		48.6	18		48.6	26		6.60971	18.4292	27.6699
48.62	25		48.62	35		48.62	25		48.62	29		48.62	24		6.61471	17.5039	25.9274
48.64	41		48.64	32		48.64	24		48.64	27		48.64	20		6.61971	17.1142	25.163
48.66	30		48.66	29		48.66	27		48.66	30		48.66	28		6.62471	16.1348	23.3218
48.68	21		48.68	28		48.68	28		48.68	28		48.68	25		6.6297	15.877	23.4224
48.7	29		48.7	28		48.7	23		48.7	18		48.7	16		6.6347	15.6406	23.5215
48.72	29		48.72	32		48.72	32		48.72	23		48.72	24		6.6397	15.4199	23.6194
48.74	25		48.74	23		48.74	30		48.74	28		48.74	22		6.6447	15.2188	23.7158
48.76	31		48.76	34		48.76	29		48.76	22		48.76	31		6.6497	15.0332	23.8112
48.78	34		48.78	28		48.78	35		48.78	26		48.78	29		6.65469	14.8633	23.9049
48.8	20		48.8	25		48.8	28		48.8	16		48.8	18		6.65969	14.7148	23.9973
48.82	18		48.82	37		48.82	34		48.82	25		48.82	25		6.66469	14.5801	24.0884
48.84	22		48.84	32		48.84	28		48.84	29		48.84	16		6.66969	14.4629	24.1781
48.86	30		48.86	28		48.86	36		48.86	21		48.86	26		6.67468	14.3672	24.2666
48.88	34		48.88	23		48.88	29		48.88	24		48.88	14		6.67968	14.2871	24.3535
48.9	20		48.9	36		48.9	29		48.9	31		48.9	21		6.68468	14.2227	24.4392
48.92	25		48.92	28		48.92	29		48.92	23		48.92	25		6.68968	14.1777	24.5236
48.94	23		48.94	26		48.94	35		48.94	26		48.94	25		6.69467	14.1484	24.6066
48.96	19		48.96	23		48.96	29		48.96	30		48.96	20		6.69967	14.1406	24.6882
48.98	30		48.98	24		48.98	28		48.98	27		48.98	18		6.70467	14.1445	24.7687
49	24		49	23		49	30		49	30		49	21		6.70967	14.1719	24.8478
49.02	24		49.02	26		49.02	22		49.02	24		49.02	24		6.71467	14.2129	24.9254
49.04	30		49.04	24		49.04	22		49.04	22		49.04	27		6.71966	14.2715	25.0016
49.06	23		49.06	34		49.06	29		49.06	29		49.06	27		6.72466	14.3477	25.0765
49.08	23		49.08	34		49.08	32		49.08	24		49.08	31		6.72966	14.4453	25.1502
49.1	32		49.1	29		49.1	30		49.1	26		49.1	28		6.73466	14.5547	25.2224
49.12	40		49.12	16		49.12	32		49.12	31		49.12	23		6.73965	14.6855	25.2933
49.14	24		49.14	26		49.14	39		49.14	41		49.14	24		6.74465	14.834	25.3627
49.16	24		49.16	34		49.16	40		49.16	34		49.16	33		6.74965	14.9961	25.4309
49.18	36		49.18	33		49.18	22		49.18	33		49.18	21		6.75465	15.1797	25.498
49.2	30		49.2	35		49.2	29		49.2	18		49.2	30		6.75964	15.3789	25.5635
49.22	28		49.22	28		49.22	30		49.22	25		49.22	23		6.76464	15.5938	25.6277
49.24	27		49.24	29		49.24	30		49.24	19		49.24	17		6.76964	15.8301	25.6906
49.26	32		49.26	21		49.26	35		49.26	29		49.26	27		6.77464	16.082	25.752
49.28	41		49.28	27		49.28	26		49.28	20		49.28	23		6.77963	16.3496	25.812
49.3	21		49.3	28		49.3	25		49.3	36		49.3	29		6.78463	16.6406	25.8707
49.32	29		49.32	25		49.32	15		49.32	19		49.32	24		6.78963	16.9434	25.9281
49.34	35		49.34	21		49.34	21		49.34	32		49.34	25		6.79463	17.2676	25.9842
49.36	35		49.36	26		49.36	28		49.36	28		49.36	18		6.79962	17.6055	26.0389
49.38	27		49.38	17		49.38	26		49.38	35		49.38	26		6.80462	17.9609	26.0923
49.4	28		49.4	30		49.4	29		49.4	24		49.4	21		6.80962	18.3359	26.1445
49.42	20		49.42	36		49.42	25		49.42	24		49.42	22		6.81462	18.7305	26.1952
49.44	27		49.44	30		49.44	35		49.44	19		49.44	22		6.81961	19.1387	26.2446
49.46	35		49.46	30		49.46	30		49.46	23		49.46	30		6.82461	19.5664	26.2926
49.48	23		49.48	37		49.48	22		49.48	24		49.48	28		6.82961	20.1557	26.6056
49.5	38		49.5	29		49.5	19		49.5	19		49.5	22		6.83461	20.6789	26.7575
49.52	34		49.52	24		49.52	23		49.52	25		49.52	29		6.83961	21.237	26.9468
49.54	32		49.54	27		49.54	24		49.54	21		49.54	22		6.8446	21.2669	27.0623
49.56	21		49.56	31		49.56	18		49.56	36		49.56	17		6.8496	21.3338	27.2451
49.58	22		49.58	32		49.58	29		49.58	31		49.58	36		6.8546	21.4486	27.5155
49.6	33		49.6	28		49.6	33		49.6	23		49.6	18		6.8596	21.6253	27.8989
49.62	38		49.62	30		49.62	30		49.62	29		49.62	16		6.86459	21.8812	28.4267
49.64	22		49.64	27		49.64	30		49.64	25		49.64	26		6.86959	22.2372	29.1375
49.66	27		49.66	23		49.66	28		49.66	29		49.66	25		6.87459	22.7189	30.0779
49.68	29		49.68	30		49.68	25		49.68	14		49.68	36		6.87959	23.3571	31.3039
49.7	21		49.7	21		49.7	30		49.7	23		49.7	23		6.88458	24.1881	32.8818
49.72	32		49.72	38		49.72	36		49.72	33		49.72	17		6.88958	25.2542	34.8893
49.74	20		49.74	28		49.74	25		49.74	32		49.74	21		6.89458	26.6048	37.416
49.76	16		49.76	20		49.76	29		49.76	26		49.76	24		6.89958	28.2958	40.5643
49.78	35		49.78	32		49.78	28		49.78	26		49.78	30		6.90457	30.3902	44.4491
49.8	24		49.8	35		49.8	38		49.8	31		49.8	29		6.90957	32.9578	49.1979
49.82	21		49.82	36		49.82	22		49.82	24		49.82	28		6.91457	36.0745	54.9492
49.84	28		49.84	34		49.84	28		49.84	39		49.84	24		6.91957	39.8215	61.8516
49.86	20		49.86	33		49.86	26		49.86	29		49.86	18		6.92456	44.2842	70.0605
49.88	31		49.88	24		49.88	24		49.88	24		49.88	25		6.92956	49.5496	79.7353
49.9	21		49.9	21		49.9	31		49.9	27		49.9	28		6.93456	55.7047	91.0345
49.92	25		49.92	32		49.92	30		49.92	21		49.92	22		6.93956	62.8333	104.111
49.94	26		49.94	27		49.94	39		49.94	33		49.94	34		6.94456	71.0123	119.106
49.96	41		49.96	32		49.96	28		49.96	19		49.96	29		6.94955	80.3085	136.14
49.98	25		49.98	34		49.98	26		49.98	22		49.98	24		6.95455	90.7741	155.31
50	28		50	21		50	23		50	26		50	30		6.95955	102.443	176.675
50.02	27		50.02	29		50.02	32		50.02	29		50.02	26		6.96455	115.325	200.257
50.04	25		50.04	32		50.04	18		50.04	25		50.04	27		6.96954	129.403	226.023
50.06	27		50.06	33		50.06	25		50.06	30		50.06	24		6.97454	144.63	253.887
50.08	24		50.08	28		50.08	28		50.08	34		50.08	27		6.97954	160.925	283.699
50.1	25		50.1	30		50.1	26		50.1	19		50.1	27		6.98454	178.169	315.246
50.12	32		50.12	36		50.12	27		50.12	29		50.12	24		6.98954	196.209	348.245
50.14	28		50.14	20		50.14	21		50.14	31		50.14	31		6.99453	214.853	382.348
50.16	25		50.16	29		50.16	28		50.16	29		50.16	33		6.99953	233.875	417.14
50.18	28		50.18	29		50.18	20		50.18	21		50.18	22		7.00453	253.017	452.151
50.2	27		50.2	24		50.2	34		50.2	26		50.2	28		7.00953	271.995	486.863
50.22	34		50.22	29		50.22	27		50.22	43		50.22	30		7.01452	290.503	520.717
50.24	24		50.24	26		50.24	31		50.24	26		50.24	36		7.01952	308.224	553.135
50.26	28		50.26	22		50.26	21		50.26	31		50.26	29		7.02452	324.837	583.527
50.28	30		50.28	31		50.28	28		50.28	29		50.28	28		7.02952	340.024	611.317
50.3	26		50.3	29		50.3	30		50.3	24		50.3	17		7.03451	353.484	635.956
50.32	24		50.32	36		50.32	28		50.32	29		50.32	23		7.03951	364.943	656.938
50.34	22		50.34	30		50.34	31		50.34	32		50.34	30		7.04451	374.158	673.825
50.36	24		50.36	32		50.36	30		50.36	22		50.36	43		7.04951	380.931	686.252
50.38	26		50.38	34		50.38	33		50.38	22		50.38	26		7.0545	385.113	693.949
50.4	24		50.4	32		50.4	23		50.4	26		50.4	20		7.0595	386.612	696.745
50.42	35		50.42	32		50.42	18		50.42	27		50.42	28		7.0645	385.391	694.577
50.44	29		50.44	25		50.44	23		50.44	36		50.44	19		7.0695	381.476	687.491
50.46	24		50.46	26		50.46	24		50.46	30		50.46	26		7.07449	374.952	675.639
50.48	20		50.48	27		50.48	31		50.48	26		50.48	35		7.07949	365.959	659.28
50.5	21		50.5	34		50.5	21		50.5	34		50.5	25		7.08449	354.688	638.76
50.52	31		50.52	24		50.52	19		50.52	29		50.52	26		7.08949	341.373	614.51
50.54	24		50.54	25		50.54	21		50.54	33		50.54	32		7.09448	326.286	587.025
50.56	24		50.56	38		50.56	28		50.56	23		50.56	23		7.09948	309.725	556.846
50.58	24		50.58	29		50.58	27		50.58	31		50.58	26		7.10448	292.004	524.551
50.6	29		50.6	25		50.6	20		50.6	25		50.6	27		7.10948	273.444	490.724
50.62	30		50.62	29		50.62	28		50.62	28		50.62	33		7.11448	254.365	455.949
50.64	28		50.64	17		50.64	20		50.64	33		50.64	27		7.11947	235.074	420.786
50.66	38		50.66	24		50.66	33		50.66	29		50.66	37		7.12447	215.859	385.764
50.68	30		50.68	35		50.68	21		50.68	23		50.68	20		7.12947	196.984	351.36
50.7	29		50.7	28		50.7	31		50.7	21		50.7	31		7.13447	178.678	317.998
50.72	26		50.72	33		50.72	27		50.72	26		50.72	17		7.13946	161.14	286.036
50.74	27		50.74	32		50.74	28		50.74	26		50.74	27		7.14446	144.53	255.768
50.76	25		50.76	21		50.76	27		50.76	20		50.76	20		7.14946	128.97	227.42
50.78	32		50.78	34		50.78	29		50.78	24		50.78	22		7.15446	114.549	201.15
50.8	30		50.8	26		50.8	24		50.8	27		50.8	32		7.15945	101.32	177.054
50.82	28		50.82	35		50.82	25		50.82	21		50.82	28		7.16445	89.302	155.173
50.84	22		50.84	40		50.84	33		50.84	22		50.84	29		7.16945	78.4908	135.494
50.86	26		50.86	45		50.86	24		50.86	16		50.86	30		7.17445	68.8557	117.962
50.88	21		50.88	19		50.88	25		50.88	19		50.88	21		7.17944	60.3473	102.487
50.9	22		50.9	24		50.9	26		50.9	36		50.9	28		7.18444	52.9008	88.9516
50.92	34		50.92	35		50.92	30		50.92	19		50.92	25		7.18944	46.4404	77.2167
50.94	24		50.94	30		50.94	31		50.94	32		50.94	23		7.19444	40.8835	67.1311
50.96	30		50.96	40		50.96	24		50.96	34		50.96	22		7.19944	36.1432	58.5368
50.98	35		50.98	31		50.98	31		50.98	27		50.98	29		7.20443	32.1324	51.2743
51	20		51	28		51	32		51	29		51	40		7.20943	28.7653	45.1872
51.02	19		51.02	32		51.02	23		51.02	22		51.02	22		7.21443	25.96	40.1258
51.04	29		51.04	34		51.04	25		51.04	26		51.04	24		7.21943	23.6396	35.9498
51.06	28		51.06	21		51.06	27		51.06	27		51.06	19		7.22442	21.7332	32.5297
51.08	24		51.08	44		51.08	34		51.08	22		51.08	23		7.22942	20.1769	29.7487
51.1	22		51.1	30		51.1	32		51.1	22		51.1	24		7.23442	18.9133	27.5025
51.12	32		51.12	27		51.12	30		51.12	25		51.12	20		7.23942	17.8925	25.6992
51.14	30		51.14	22		51.14	22		51.14	28		51.14	33		7.24441	17.0707	24.2595
51.16	21		51.16	25		51.16	29		51.16	29		51.16	25		7.24941	16.4107	23.1152
51.18	29		51.18	29		51.18	25		51.18	31		51.18	22		7.25441	15.8811	22.2089
51.2	30		51.2	27		51.2	28		51.2	31		51.2	32		7.25941	15.4554	21.4924
51.22	23		51.22	22		51.22	24		51.22	21		51.22	25		7.2644	15.1119	20.9259
51.24	28		51.24	31		51.24	26		51.24	27		51.24	18		7.2694	14.8327	20.477
51.26	36		51.26	22		51.26	26		51.26	25		51.26	24		7.2744	14.6036	20.1194
51.28	34		51.28	33		51.28	20		51.28	33		51.28	32		7.2794	14.413	19.832
51.3	34		51.3	23		51.3	26		51.3	31		51.3	22		7.2844	14.2517	19.5983
51.32	33		51.32	33		51.32	35		51.32	28		51.32	22		7.28939	14.1126	19.4051
51.34	30		51.34	30		51.34	34		51.34	25		51.34	29		7.29439	13.8809	19.0427
51.36	26		51.36	31		51.36	27		51.36	30		51.36	31		7.29939	13.8032	18.9616
51.38	27		51.38	34		51.38	32		51.38	22		51.38	25		7.30439	13.7255	18.8804
51.4	33		51.4	30		51.4	28		51.4	26		51.4	20		7.30938	13.6477	18.7992
51.42	31		51.42	40		51.42	42		51.42	23		51.42	14		7.31438	13.57	18.7181
51.44	25		51.44	31		51.44	29		51.44	26		51.44	22		7.31938	13.4923	18.6369
51.46	19		51.46	31		51.46	35		51.46	27		51.46	35		7.32438	13.4146	18.5557
51.48	29		51.48	30		51.48	39		51.48	35		51.48	20		7.32937	13.3369	18.4746
51.5	27		51.5	21		51.5	38		51.5	28		51.5	24		7.33437	13.2592	18.3934
51.52	19		51.52	29		51.52	24		51.52	30		51.52	28		7.33937	13.1814	18.3122
51.54	21		51.54	30		51.54	28		51.54	27		51.54	23		7.34437	13.1037	18.2311
51.56	35		51.56	32		51.56	26		51.56	24		51.56	27		7.34936	13.026	18.1499
51.58	21		51.58	36		51.58	30		51.58	25		51.58	25		7.35436	12.9483	18.0688
51.6	32		51.6	31		51.6	33		51.6	33		51.6	23		7.35936	12.8706	17.9876
51.62	24		51.62	30		51.62	23		51.62	32		51.62	30		7.36436	12.7929	17.9064
51.64	27		51.64	33		51.64	26		51.64	34		51.64	22		7.36935	12.7151	17.8253
51.66	24		51.66	20		51.66	29		51.66	24		51.66	28		7.37435	12.6374	17.7441
51.68	37		51.68	29		51.68	42		51.68	18		51.68	25		7.37935	12.5597	17.6629
51.7	35		51.7	32		51.7	34		51.7	22		51.7	16		7.38435	12.482	17.5818
51.72	28		51.72	34		51.72	26		51.72	33		51.72	29		7.38935	12.4043	17.5006
51.74	38		51.74	31		51.74	31		51.74	22		51.74	23		7.39434	12.3266	17.4195
51.76	25		51.76	26		51.76	33		51.76	21		51.76	20		7.39934	12.2488	17.3383
51.78	26		51.78	34		51.78	22		51.78	27		51.78	26		7.40434	12.1711	17.2571
51.8	20		51.8	25		51.8	18		51.8	17		51.8	23		7.40934	12.0934	17.176
51.82	28		51.82	33		51.82	38		51.82	38		51.82	29		7.41433	12.0157	17.0948
51.84	28		51.84	36		51.84	37		51.84	30		51.84	26		7.41933	11.938	17.0136
51.86	28		51.86	30		51.86	22		51.86	32		51.86	22		7.42433	11.8603	16.9325
51.88	23		51.88	30		51.88	33		51.88	22		51.88	35		7.42933	11.7825	16.8513
51.9	37		51.9	38		51.9	22		51.9	31		51.9	21		7.43432	11.7048	16.7701
51.92	32		51.92	30		51.92	27		51.92	26		51.92	24		7.43932	11.6271	16.689
51.94	31		51.94	32		51.94	32		51.94	26		51.94	22		7.44432	11.5494	16.6078
51.96	40		51.96	30		51.96	27		51.96	29		51.96	18		7.44932	11.4717	16.5267
51.98	30		51.98	36		51.98	31		51.98	23		51.98	25		7.45431	11.394	16.4455
52	24		52	29		52	28		52	28		52	20		7.45931	11.3162	16.3643
52.02	32		52.02	21		52.02	35		52.02	20		52.02	25		7.46431	11.2385	16.2832
52.04	31		52.04	28		52.04	28		52.04	27		52.04	28		7.46931	11.1608	16.202
52.06	31		52.06	35		52.06	29		52.06	23		52.06	17		7.47431	11.0831	16.1208
52.08	32		52.08	23		52.08	14		52.08	31		52.08	20		7.4793	11.0054	16.0397
52.1	25		52.1	44		52.1	28		52.1	35		52.1	20		7.4843	10.9276	15.9585
52.12	36		52.12	31		52.12	25		52.12	21		52.12	19		7.4893	10.8499	15.8773
52.14	40		52.14	33		52.14	23		52.14	28		52.14	25		7.4943	10.7722	15.7962
52.16	36		52.16	27		52.16	34		52.16	24		52.16	17		7.49929	10.6945	15.715
52.18	34		52.18	31		52.18	28		52.18	25		52.18	29		7.50429	10.6168	15.6339
52.2	25		52.2	29		52.2	35		52.2	22		52.2	28		7.50929	10.5391	15.5527
52.22	28		52.22	30		52.22	27		52.22	24		52.22	20		7.51429	10.4613	15.4715
52.24	30		52.24	29		52.24	34		52.24	28		52.24	22		7.51928	10.3836	15.3904
52.26	23		52.26	23		52.26	29		52.26	24		52.26	26		7.52428	10.3059	15.3092
52.28	36		52.28	23		52.28	21		52.28	35		52.28	37		7.52928	10.2282	15.228
52.3	37		52.3	39		52.3	25		52.3	26		52.3	18		7.53428	10.1505	15.1469
52.32	28		52.32	25		52.32	27		52.32	32		52.32	22		7.53927	10.0728	15.0657
52.34	36		52.34	26		52.34	30		52.34	25		52.34	20		7.54427	9.99505	14.9846
52.36	23		52.36	28		52.36	30		52.36	33		52.36	37		7.54927	9.91734	14.9034
52.38	44		52.38	31		52.38	27		52.38	31		52.38	32		7.55427	9.83962	14.8222
52.4	35		52.4	26		52.4	25		52.4	30		52.4	20		7.55926	9.7619	14.7411
52.42	23		52.42	28		52.42	29		52.42	26		52.42	21		7.56426	9.68418	14.6599
52.44	40		52.44	31		52.44	31		52.44	25		52.44	19		7.56926	9.60647	14.5787
52.46	30		52.46	28		52.46	28		52.46	28		52.46	33		7.57426	9.52875	14.4976
52.48	29		52.48	19		52.48	30		52.48	25		52.48	17		7.57925	9.45103	14.4164
52.5	40		52.5	32		52.5	28		52.5	20		52.5	25		7.58425	9.37332	14.3352
52.52	26		52.52	25		52.52	26		52.52	21		52.52	21		7.58925	9.2956	14.2541
52.54	29		52.54	47		52.54	41		52.54	36		52.54	19		7.59425	9.21788	14.1729
52.56	37		52.56	30		52.56	24		52.56	28		52.56	24		7.59925	9.14014	14.0908
52.58	36		52.58	30		52.58	30		52.58	33		52.58	16		7.60424	9.03516	13.9248
52.6	30		52.6	33		52.6	23		52.6	27		52.6	25		7.60924	8.93701	13.7666
52.62	39		52.62	45		52.62	26		52.62	29		52.62	29		7.61424	8.84424	13.6162
52.64	30		52.64	27		52.64	40		52.64	26		52.64	23		7.61924	8.75537	13.4727
52.66	35		52.66	30		52.66	17		52.66	34		52.66	25		7.62423	8.67334	13.3379
52.68	30		52.68	35		52.68	22		52.68	19		52.68	20		7.62923	8.59668	13.208
52.7	34		52.7	26		52.7	31		52.7	24		52.7	21		7.63423	8.52393	13.0889
52.72	25		52.72	45		52.72	27		52.72	30		52.72	25		7.63923	8.45752	12.9766
52.74	35		52.74	28		52.74	30		52.74	20		52.74	15		7.64423	8.396	12.8721
52.76	38		52.76	31		52.76	32		52.76	30		52.76	28		7.64922	8.34033	12.7754
52.78	29		52.78	23		52.78	24		52.78	21		52.78	25		7.65422	8.29053	12.6846
52.8	35		52.8	35		52.8	30		52.8	21		52.8	22		7.65922	8.24463	12.6025
52.82	26		52.82	34		52.82	27		52.82	27		52.82	21		7.66422	8.20557	12.5293
52.84	23		52.84	22		52.84	32		52.84	17		52.84	20		7.66921	8.17139	12.4619
52.86	30		52.86	32		52.86	22		52.86	29		52.86	28		7.67421	8.1416	12.4023
52.88	31		52.88	30		52.88	37		52.88	29		52.88	25		7.67921	8.11865	12.3516
52.9	34		52.9	38		52.9	28		52.9	25		52.9	33		7.68421	8.10059	12.3086
52.92	33		52.92	33		52.92	20		52.92	30		52.92	26		7.6892	8.08691	12.2734
52.94	27		52.94	27		52.94	20		52.94	22		52.94	26		7.6942	8.07959	12.2461
52.96	33		52.96	30		52.96	25		52.96	26		52.96	27		7.6992	8.07764	12.2256
52.98	34		52.98	35		52.98	34		52.98	25		52.98	26		7.7042	8.08057	12.2119
53	23		53	31		53	17		53	32		53	28		7.70919	8.08935	12.207
53.02	31		53.02	33		53.02	30		53.02	24		53.02	21		7.71419	8.10352	12.209
53.04	38		53.04	30		53.04	26		53.04	31		53.04	23		7.71919	8.12207	12.2197
53.06	39		53.06	38		53.06	30		53.06	27		53.06	11		7.72419	8.14697	12.2383
53.08	33		53.08	32		53.08	32		53.08	22		53.08	17		7.72918	8.17627	12.2627
53.1	29		53.1	43		53.1	36		53.1	29		53.1	27		7.73418	8.21191	12.2969
53.12	41		53.12	32		53.12	26		53.12	37		53.12	27		7.73918	8.25293	12.3379
53.14	35		53.14	32		53.14	30		53.14	22		53.14	19		7.74418	8.29834	12.3867
53.16	42		53.16	30		53.16	21		53.16	22		53.16	17		7.74918	8.3501	12.4414
53.18	27		53.18	35		53.18	28		53.18	28		53.18	25		7.75417	8.40674	12.5059
53.2	27		53.2	38		53.2	31		53.2	18		53.2	15		7.75917	8.46826	12.5791
53.22	39		53.22	30		53.22	37		53.22	34		53.22	26		7.76417	8.53613	12.6582
53.24	52		53.24	32		53.24	33		53.24	19		53.24	24		7.76917	8.60938	12.7461
53.26	39		53.26	32		53.26	30		53.26	25		53.26	21		7.77416	8.68701	12.8408
53.28	38		53.28	34		53.28	26		53.28	29		53.28	33		7.77916	8.77051	12.9424
53.3	31		53.3	47		53.3	34		53.3	23		53.3	27		7.78416	8.85986	13.0527
53.32	43		53.32	43		53.32	24		53.32	24		53.32	24		7.78916	8.95313	13.1709
53.34	47		53.34	37		53.34	25		53.34	34		53.34	29		7.79415	9.05322	13.2959
53.36	30		53.36	45		53.36	26		53.36	19		53.36	26		7.79915	9.15771	13.4277
53.38	49		53.38	36		53.38	31		53.38	27		53.38	21		7.80415	9.26807	13.5693
53.4	40		53.4	43		53.4	41		53.4	23		53.4	28		7.80915	9.38428	13.7188
53.42	40		53.42	49		53.42	28		53.42	35		53.42	17		7.81414	9.5044	13.875
53.44	41		53.44	25		53.44	23		53.44	26		53.44	18		7.81914	9.63135	14.0391
53.46	39		53.46	32		53.46	32		53.46	24		53.46	27		7.82414	9.76318	14.209
53.48	45		53.48	49		53.48	41		53.48	34		53.48	23		7.82914	9.89941	14.3887
53.5	47		53.5	53		53.5	32		53.5	22		53.5	19		7.83413	10.0425	14.5762
53.52	46		53.52	46		53.52	25		53.52	21		53.52	22		7.83913	10.0352	14.5417
53.54	49		53.54	52		53.54	26		53.54	34		53.54	24		7.84413	10.0278	14.5073
53.56	40		53.56	46		53.56	36		53.56	21		53.56	25		7.84913	10.0205	14.4728
53.58	36		53.58	41		53.58	27		53.58	28		53.58	26		7.85412	10.0132	14.4384
53.6	28		53.6	51		53.6	33		53.6	26		53.6	27		7.85912	10.0059	14.4039
53.62	40		53.62	41		53.62	37		53.62	26		53.62	26		7.86412	9.99855	14.3695
53.64	47		53.64	51		53.64	32		53.64	31		53.64	21		7.86912	9.99123	14.3351
53.66	51		53.66	41		53.66	24		53.66	29		53.66	25		7.87412	9.98391	14.3006
53.68	37		53.68	55		53.68	26		53.68	26		53.68	19		7.87911	9.97659	14.2662
53.7	41		53.7	58		53.7	39		53.7	27		53.7	21		7.88411	9.96927	14.2317
53.72	55		53.72	37		53.72	31		53.72	29		53.72	29		7.88911	9.96195	14.1973
53.74	56		53.74	45		53.74	31		53.74	24		53.74	28		7.89411	9.95462	14.1628
53.76	42		53.76	42		53.76	20		53.76	32		53.76	18		7.8991	9.9473	14.1284
53.78	52		53.78	50		53.78	42		53.78	26		53.78	30		7.9041	9.93998	14.0939
53.8	38		53.8	56		53.8	39		53.8	25		53.8	13		7.9091	9.93266	14.0595
53.82	53		53.82	38		53.82	32		53.82	22		53.82	23		7.9141	9.92534	14.025
53.84	47		53.84	45		53.84	38		53.84	32		53.84	27		7.91909	9.91802	13.9906
53.86	49		53.86	47		53.86	35		53.86	31		53.86	34		7.92409	9.9107	13.9561
53.88	58		53.88	42		53.88	35		53.88	28		53.88	28		7.92909	9.90338	13.9217
53.9	47		53.9	51		53.9	37		53.9	23		53.9	24		7.93409	9.89605	13.8873
53.92	43		53.92	45		53.92	46		53.92	22		53.92	12		7.93909	9.88873	13.8528
53.94	53		53.94	49		53.94	38		53.94	20		53.94	15		7.94408	9.88141	13.8184
53.96	56		53.96	44		53.96	30		53.96	32		53.96	22		7.94908	9.87409	13.7839
53.98	40		53.98	47		53.98	40		53.98	32		53.98	27		7.95408	9.86677	13.7495
54	46		54	47		54	31		54	24		54	22		7.95908	9.85945	13.715
54.02	57		54.02	35		54.02	40		54.02	22		54.02	21		7.96407	9.85212	13.6806
54.04	39		54.04	45		54.04	30		54.04	23		54.04	34		7.96907	9.8448	13.6461
54.06	41		54.06	38		54.06	38		54.06	26		54.06	25		7.97407	9.83748	13.6117
54.08	35		54.08	46		54.08	30		54.08	30		54.08	23		7.97907	9.83016	13.5772
54.1	50		54.1	44		54.1	27		54.1	25		54.1	20		7.98406	9.82284	13.5428
54.12	32		54.12	41		54.12	28		54.12	20		54.12	16		7.98906	9.81552	13.5084
54.14	32		54.14	43		54.14	21		54.14	17		54.14	26		7.99406	9.8082	13.4739
54.16	39		54.16	48		54.16	32		54.16	29		54.16	24		7.99906	9.80088	13.4395
54.18	40		54.18	35		54.18	46		54.18	24		54.18	19		8.00405	9.79355	13.405
54.2	41		54.2	32		54.2	26		54.2	20		54.2	21		8.00905	9.78623	13.3706
54.22	33		54.22	42		54.22	28		54.22	30		54.22	17		8.01405	9.77891	13.3361
54.24	50		54.24	33		54.24	25		54.24	29		54.24	22		8.01905	9.77159	13.3017
54.26	38		54.26	40		54.26	18		54.26	31		54.26	31		8.02404	9.76427	13.2672
54.28	50		54.28	34		54.28	25		54.28	25		54.28	24		8.02904	9.75695	13.2328
54.3	41		54.3	31		54.3	41		54.3	21		54.3	21		8.03404	9.74963	13.1983
54.32	32		54.32	37		54.32	25		54.32	21		54.32	17		8.03904	9.74231	13.1639
54.34	36		54.34	29		54.34	35		54.34	30		54.34	23		8.04403	9.73498	13.1295
54.36	37		54.36	32		54.36	28		54.36	26		54.36	22		8.04903	9.72766	13.095
54.38	30		54.38	48		54.38	21		54.38	23		54.38	19		8.05403	9.72034	13.0606
54.4	35		54.4	33		54.4	39		54.4	30		54.4	33		8.05903	9.71302	13.0261
54.42	35		54.42	45		54.42	27		54.42	29		54.42	27		8.06403	9.7057	12.9917
54.44	40		54.44	44		54.44	34		54.44	27		54.44	28		8.06902	9.69838	12.9572
54.46	33		54.46	41		54.46	34		54.46	24		54.46	25		8.07402	9.69106	12.9228
54.48	36		54.48	27		54.48	26		54.48	24		54.48	23		8.07902	9.68373	12.8883
54.5	35		54.5	26		54.5	36		54.5	36		54.5	21		8.08402	9.67641	12.8539
54.52	27		54.52	28		54.52	26		54.52	30		54.52	21		8.08901	9.66909	12.8194
54.54	26		54.54	31		54.54	28		54.54	39		54.54	20		8.09401	9.66177	12.785
54.56	22		54.56	32		54.56	22		54.56	30		54.56	27		8.09901	9.65445	12.7506
54.58	33		54.58	34		54.58	28		54.58	29		54.58	24		8.10401	9.64713	12.7161
54.6	40		54.6	32		54.6	31		54.6	25		54.6	15		8.109	9.63981	12.6816
54.62	40		54.62	32		54.62	32		54.62	25		54.62	21		8.114	9.63248	12.6472
54.64	40		54.64	29		54.64	24		54.64	23		54.64	25		8.119	9.62516	12.6128
54.66	40		54.66	39		54.66	30		54.66	30		54.66	30		8.124	9.61784	12.5783
54.68	37		54.68	30		54.68	35		54.68	35		54.68	15		8.12899	9.61052	12.5439
54.7	24		54.7	36		54.7	32		54.7	32		54.7	28		8.13399	9.6032	12.5094
54.72	37		54.72	30		54.72	41		54.72	28		54.72	20		8.13899	9.59588	12.475
54.74	31		54.74	44		54.74	32		54.74	29		54.74	27		8.14399	9.58856	12.4405
54.76	34		54.76	20		54.76	20		54.76	25		54.76	24		8.14899	9.58123	12.4061
54.78	22		54.78	37		54.78	28		54.78	32		54.78	24		8.15398	9.57391	12.3716
54.8	31		54.8	26		54.8	26		54.8	17		54.8	20		8.15898	9.56659	12.3372
54.82	23		54.82	23		54.82	24		54.82	28		54.82	27		8.16398	9.55927	12.3027
54.84	34		54.84	33		54.84	19		54.84	24		54.84	37		8.16898	9.55195	12.2683
54.86	35		54.86	30		54.86	22		54.86	27		54.86	17		8.17397	9.54463	12.2339
54.88	30		54.88	32		54.88	29		54.88	35		54.88	20		8.17897	9.53731	12.1994
54.9	44		54.9	36		54.9	33		54.9	24		54.9	24		8.18397	9.52998	12.165
54.92	35		54.92	41		54.92	25		54.92	25		54.92	26		8.18897	9.52266	12.1305
54.94	23		54.94	36		54.94	23		54.94	29		54.94	24		8.19396	9.51534	12.0961
54.96	38		54.96	29		54.96	32		54.96	33		54.96	16		8.19896	9.50802	12.0616
54.98	29		54.98	45		54.98	36		54.98	25		54.98	29		8.20396	9.5007	12.0272
55	37		55	32		55	28		55	29		55	19		8.20896	9.49338	11.9927
55.02	30		55.02	41		55.02	20		55.02	27		55.02	31		8.21396	9.48606	11.9583
55.04	33		55.04	34		55.04	12		55.04	28		55.04	22		8.21895	9.47874	11.9238
55.06	31		55.06	39		55.06	29		55.06	24		55.06	20		8.22395	9.47142	11.8894
55.08	30		55.08	37		55.08	27		55.08	27		55.08	28		8.22895	9.46409	11.855
55.1	41		55.1	37		55.1	31		55.1	23		55.1	22		8.23395	9.45677	11.8205
55.12	38		55.12	27		55.12	30		55.12	33		55.12	25		8.23894	9.44971	11.786
55.14	26		55.14	27		55.14	36		55.14	16		55.14	20		8.24394	9.35352	11.7818
55.16	31		55.16	34		55.16	27		55.16	24		55.16	13		8.24894	9.25903	11.7778
55.18	37		55.18	27		55.18	27		55.18	18		55.18	20		8.25394	9.16724	11.7741
55.2	29		55.2	32		55.2	24		55.2	24		55.2	21		8.25893	9.0769	11.7707
55.22	30		55.22	30		55.22	29		55.22	29		55.22	24		8.26393	8.98852	11.7675
55.24	31		55.24	29		55.24	32		55.24	34		55.24	18		8.26893	8.90185	11.7648
55.26	35		55.26	46		55.26	26		55.26	16		55.26	20		8.27393	8.81738	11.7623
55.28	44		55.28	20		55.28	24		55.28	26		55.28	19		8.27892	8.73462	11.7601
55.3	23		55.3	35		55.3	38		55.3	24		55.3	20		8.28392	8.65405	11.7583
55.32	29		55.32	27		55.32	32		55.32	21		55.32	26		8.28892	8.5752	11.7567
55.34	40		55.34	20		55.34	20		55.34	33		55.34	29		8.29392	8.49829	11.7554
55.36	32		55.36	33		55.36	33		55.36	35		55.36	22		8.29892	8.42407	11.7545
55.38	35		55.38	39		55.38	28		55.38	35		55.38	22		8.30391	8.35083	11.7538
55.4	37		55.4	23		55.4	30		55.4	27		55.4	21		8.30891	8.28003	11.7535
55.42	23		55.42	24		55.42	29		55.42	33		55.42	27		8.31391	8.21094	11.7535
55.44	35		55.44	40		55.44	31		55.44	25		55.44	22		8.31891	8.1438	11.7537
55.46	39		55.46	37		55.46	33		55.46	21		55.46	31		8.3239	8.07861	11.7543
55.48	26		55.48	37		55.48	23		55.48	25		55.48	23		8.3289	8.01538	11.7552
55.5	30		55.5	41		55.5	27		55.5	35		55.5	24		8.3339	7.9541	11.7564
55.52	26		55.52	34		55.52	20		55.52	34		55.52	30		8.3389	7.89526	11.7578
55.54	32		55.54	26		55.54	34		55.54	38		55.54	16		8.34389	7.83765	11.7597
55.56	37		55.56	37		55.56	26		55.56	23		55.56	19		8.34889	7.78247	11.7617
55.58	31		55.58	36		55.58	31		55.58	21		55.58	24		8.35389	7.72876	11.7642
55.6	29		55.6	35		55.6	39		55.6	20		55.6	23		8.35889	7.67725	11.7669
55.62	41		55.62	44		55.62	32		55.62	15		55.62	31		8.36388	7.62744	11.7699
55.64	42		55.64	38		55.64	20		55.64	29		55.64	22		8.36888	7.57959	11.7732
55.66	40		55.66	27		55.66	21		55.66	16		55.66	24		8.37388	7.53394	11.7768
55.68	36		55.68	38		55.68	28		55.68	27		55.68	20		8.37888	7.48999	11.7808
55.7	34		55.7	30		55.7	19		55.7	15		55.7	20		8.38387	7.44824	11.785
55.72	33		55.72	33		55.72	25		55.72	39		55.72	33		8.38887	7.40869	11.7896
55.74	27		55.74	36		55.74	28		55.74	24		55.74	33		8.39387	7.37061	11.7945
55.76	36		55.76	39		55.76	34		55.76	17		55.76	21		8.39887	7.33447	11.7996
55.78	39		55.78	45		55.78	27		55.78	16		55.78	23		8.40386	7.30029	11.805
55.8	34		55.8	34		55.8	33		55.8	22		55.8	23		8.40886	7.26807	11.8108
55.82	40		55.82	34		55.82	32		55.82	31		55.82	33		8.41386	7.23804	11.8169
55.84	26		55.84	27		55.84	24		55.84	24		55.84	30		8.41886	7.20947	11.8233
55.86	35		55.86	37		55.86	24		55.86	21		55.86	21		8.42385	7.18311	11.8299
55.88	43		55.88	28		55.88	26		55.88	22		55.88	23		8.42885	7.15869	11.8369
55.9	35		55.9	33		55.9	38		55.9	21		55.9	21		8.43385	7.13647	11.8442
55.92	37		55.92	35		55.92	24		55.92	31		55.92	19		8.43885	7.11597	11.8518
55.94	29		55.94	41		55.94	36		55.94	23		55.94	30		8.44385	7.09741	11.8598
55.96	33		55.96	44		55.96	39		55.96	28		55.96	16		8.44884	7.08081	11.868
55.98	40		55.98	40		55.98	26		55.98	30		55.98	20		8.45384	7.06592	11.8765
56	43		56	32		56	34		56	25		56	22		8.45884	7.05322	11.8853
56.02	25		56.02	49		56.02	27		56.02	25		56.02	18		8.46384	7.04224	11.8944
56.04	39		56.04	50		56.04	28		56.04	30		56.04	21		8.46883	7.0332	11.9038
56.06	39		56.06	33		56.06	32		56.06	17		56.06	29		8.47383	7.02612	11.9136
56.08	37		56.08	30		56.08	30		56.08	28		56.08	21		8.47883	7.02173	11.9237
56.1	47		56.1	45		56.1	29		56.1	29		56.1	23		8.48383	7.01856	11.934
56.12	46		56.12	38		56.12	27		56.12	29		56.12	18		8.48883	7.01758	11.9447
56.14	46		56.14	34		56.14	25		56.14	29		56.14	33		8.49382	7.01831	11.9556
56.16	48		56.16	39		56.16	28		56.16	27		56.16	24		8.49882	7.02075	11.9669
56.18	40		56.18	36		56.18	33		56.18	26		56.18	26		8.50382	7.02539	11.9785
56.2	37		56.2	40		56.2	35		56.2	25		56.2	20		8.50882	7.03198	11.9903
56.22	48		56.22	37		56.22	20		56.22	27		56.22	29		8.51381	7.04053	12.0025
56.24	42		56.24	32		56.24	25		56.24	35		56.24	20		8.51881	7.05103	12.015
56.26	39		56.26	47		56.26	42		56.26	21		56.26	18		8.52381	7.06348	12.0278
56.28	35		56.28	45		56.28	26		56.28	23		56.28	28		8.52881	7.07813	12.0409
56.3	33		56.3	38		56.3	27		56.3	21		56.3	20		8.5338	7.09448	12.0543
56.32	42		56.32	42		56.32	24		56.32	26		56.32	23		8.5388	7.11255	12.068
56.34	44		56.34	36		56.34	16		56.34	21		56.34	22		8.5438	7.13281	12.082
56.36	40		56.36	37		56.36	35		56.36	31		56.36	29		8.5488	7.15479	12.0963
56.38	50		56.38	47		56.38	29		56.38	27		56.38	30		8.55379	7.17896	12.1109
56.4	39		56.4	39		56.4	34		56.4	27		56.4	24		8.55879	7.20483	12.1259
56.42	48		56.42	49		56.42	33		56.42	30		56.42	25		8.56379	7.2334	12.1412
56.44	44		56.44	46		56.44	24		56.44	34		56.44	23		8.56879	7.26294	12.1567
56.46	45		56.46	44		56.46	32		56.46	26		56.46	20		8.57378	7.29492	12.1725
56.48	37		56.48	32		56.48	40		56.48	35		56.48	31		8.57878	7.32861	12.1887
56.5	47		56.5	53		56.5	26		56.5	27		56.5	21		8.58378	7.36426	12.2051
56.52	44		56.52	43		56.52	31		56.52	20		56.52	17		8.58878	7.4021	12.2219
56.54	48		56.54	48		56.54	36		56.54	28		56.54	26		8.59377	7.44141	12.239
56.56	38		56.56	48		56.56	26		56.56	22		56.56	26		8.59877	7.48291	12.2564
56.58	43		56.58	40		56.58	32		56.58	26		56.58	24		8.60377	7.52612	12.274
56.6	41		56.6	44		56.6	31		56.6	21		56.6	27		8.60877	7.57178	12.292
56.62	56		56.62	46		56.62	34		56.62	31		56.62	19		8.61377	7.61963	12.3103
56.64	48		56.64	43		56.64	31		56.64	26		56.64	16		8.61876	7.6687	12.3289
56.66	44		56.66	37		56.66	42		56.66	15		56.66	30		8.62376	7.71997	12.3478
56.68	50		56.68	44		56.68	29		56.68	18		56.68	26		8.62876	7.77295	12.367
56.7	45		56.7	48		56.7	34		56.7	34		56.7	27		8.63376	7.82813	12.3865
56.72	58		56.72	43		56.72	34		56.72	24		56.72	27		8.63875	7.88501	12.4063
56.74	46		56.74	51		56.74	33		56.74	24		56.74	25		8.64375	7.94409	12.4265
56.76	51		56.76	45		56.76	26		56.76	21		56.76	24		8.64875	8.00488	12.4469
56.78	51		56.78	45		56.78	26		56.78	16		56.78	17		8.65375	8.06787	12.4677
56.8	46		56.8	53		56.8	24		56.8	19		56.8	22		8.65874	8.13257	12.4887
56.82	46		56.82	57		56.82	34		56.82	19		56.82	29		8.66374	8.19971	12.51
56.84	44		56.84	59		56.84	34		56.84	31		56.84	26		8.66874	8.26831	12.5317
56.86	46		56.86	52		56.86	34		56.86	31		56.86	34		8.67374	8.33887	12.5537
56.88	59		56.88	65		56.88	32		56.88	23		56.88	24		8.67874	8.41113	12.5759
56.9	50		56.9	55		56.9	31		56.9	18		56.9	28		8.68373	8.48584	12.5985
56.92	52		56.92	53		56.92	26		56.92	34		56.92	19		8.68873	8.56201	12.6213
56.94	50		56.94	56		56.94	30		56.94	25		56.94	26		8.69373	8.64038	12.6445
56.96	60		56.96	57		56.96	38		56.96	26		56.96	19		8.69872	8.72119	12.6681
56.98	62		56.98	48		56.98	27		56.98	30		56.98	21		8.70372	8.80347	12.6918
57	62		57	54		57	31		57	18		57	29		8.70872	8.8877	12.7159
57.02	54		57.02	52		57.02	42		57.02	33		57.02	27		8.71372	8.97388	12.7403
57.04	71		57.04	85		57.04	41		57.04	36		57.04	27		8.71872	9.06177	12.7651
57.06	56		57.06	61		57.06	50		57.06	19		57.06	28		8.72371	9.15185	12.79
57.08	58		57.08	81		57.08	38		57.08	34		57.08	17		8.72871	9.24341	12.8153
57.1	61		57.1	66		57.1	50		57.1	26		57.1	22		8.73371	9.19711	12.7569
57.12	59		57.12	73		57.12	39		57.12	23		57.12	25		8.73871	9.1508	12.6984
57.14	89		57.14	76		57.14	46		57.14	23		57.14	23		8.7437	9.1045	12.6399
57.16	79		57.16	78		57.16	42		57.16	31		57.16	19		8.7487	9.0582	12.5815
57.18	78		57.18	90		57.18	50		57.18	29		57.18	31		8.7537	9.01189	12.523
57.2	82		57.2	82		57.2	38		57.2	28		57.2	18		8.7587	8.96559	12.4645
57.22	79		57.22	83		57.22	45		57.22	34		57.22	29		8.7637	8.91929	12.4061
57.24	64		57.24	103		57.24	51		57.24	24		57.24	25		8.76869	8.87299	12.3476
57.26	96		57.26	79		57.26	50		57.26	27		57.26	20		8.77369	8.82668	12.2891
57.28	91		57.28	91		57.28	53		57.28	40		57.28	20		8.77869	8.78038	12.2307
57.3	81		57.3	89		57.3	52		57.3	27		57.3	23		8.78369	8.73408	12.1722
57.32	89		57.32	95		57.32	62		57.32	31		57.32	19		8.78868	8.68778	12.1138
57.34	76		57.34	78		57.34	48		57.34	25		57.34	36		8.79368	8.64147	12.0553
57.36	79		57.36	83		57.36	59		57.36	26		57.36	15		8.79868	8.59517	11.9968
57.38	76		57.38	71		57.38	62		57.38	25		57.38	26		8.80368	8.54887	11.9384
57.4	94		57.4	82		57.4	53		57.4	28		57.4	26		8.80867	8.50256	11.8799
57.42	87		57.42	78		57.42	61		57.42	30		57.42	28		8.81367	8.45626	11.8214
57.44	108		57.44	80		57.44	47		57.44	27		57.44	25		8.81867	8.40996	11.763
57.46	72		57.46	95		57.46	58		57.46	21		57.46	27		8.82367	8.36365	11.7045
57.48	85		57.48	95		57.48	50		57.48	29		57.48	22		8.82866	8.31735	11.646
57.5	64		57.5	84		57.5	47		57.5	28		57.5	25		8.83366	8.27105	11.5876
57.52	78		57.52	79		57.52	40		57.52	25		57.52	20		8.83866	8.22475	11.5291
57.54	76		57.54	80		57.54	52		57.54	27		57.54	19		8.84366	8.17844	11.4706
57.56	72		57.56	70		57.56	41		57.56	24		57.56	24		8.84865	8.13214	11.4122
57.58	79		57.58	83		57.58	41		57.58	26		57.58	23		8.85365	8.08584	11.3537
57.6	68		57.6	87		57.6	54		57.6	23		57.6	24		8.85865	8.03954	11.2952
57.62	69		57.62	74		57.62	43		57.62	31		57.62	21		8.86365	7.99323	11.2368
57.64	69		57.64	60		57.64	26		57.64	22		57.64	21		8.86865	7.94693	11.1783
57.66	67		57.66	62		57.66	35		57.66	28		57.66	21		8.87364	7.90063	11.1198
57.68	60		57.68	67		57.68	29		57.68	16		57.68	24		8.87864	7.85433	11.0614
57.7	59		57.7	82		57.7	41		57.7	20		57.7	20		8.88364	7.80802	11.0029
57.72	65		57.72	61		57.72	40		57.72	20		57.72	20		8.88864	7.76172	10.9445
57.74	61		57.74	62		57.74	42		57.74	30		57.74	23		8.89363	7.71542	10.886
57.76	60		57.76	51		57.76	31		57.76	25		57.76	24		8.89863	7.66912	10.8275
57.78	48		57.78	59		57.78	40		57.78	25		57.78	18		8.90363	7.62282	10.7691
57.8	65		57.8	66		57.8	31		57.8	37		57.8	27		8.90863	7.57651	10.7106
57.82	50		57.82	51		57.82	28		57.82	28		57.82	27		8.91362	7.53021	10.6521
57.84	39		57.84	46		57.84	39		57.84	23		57.84	32		8.91862	7.48391	10.5937
57.86	42		57.86	35		57.86	38		57.86	27		57.86	17		8.92362	7.4376	10.5352
57.88	60		57.88	54		57.88	31		57.88	30		57.88	22		8.92862	7.3913	10.4767
57.9	45		57.9	47		57.9	42		57.9	31		57.9	15		8.93361	7.345	10.4183
57.92	49		57.92	39		57.92	31		57.92	25		57.92	24		8.93861	7.2987	10.3598
57.94	39		57.94	55		57.94	32		57.94	28		57.94	20		8.94361	7.2524	10.3013
57.96	39		57.96	62		57.96	32		57.96	36		57.96	18		8.94861	7.20609	10.2429
57.98	47		57.98	45		57.98	27		57.98	21		57.98	25		8.9536	7.15979	10.1844
58	31		58	47		58	27		58	27		58	34		8.9586	7.11349	10.1259
58.02	52		58.02	28		58.02	37		58.02	29		58.02	24		8.9636	7.06719	10.0675
58.04	47		58.04	48		58.04	33		58.04	28		58.04	30		8.9686	7.02088	10.009
58.06	39		58.06	38		58.06	38		58.06	27		58.06	11		8.97359	6.97458	9.95055
58.08	40		58.08	43		58.08	33		58.08	28		58.08	36		8.97859	6.92828	9.89209
58.1	43		58.1	41		58.1	37		58.1	28		58.1	15		8.98359	6.88198	9.83362
58.12	38		58.12	46		58.12	32		58.12	25		58.12	26		8.98859	6.83568	9.77516
58.14	47		58.14	38		58.14	29		58.14	28		58.14	24		8.99359	6.78937	9.71669
58.16	43		58.16	50		58.16	24		58.16	15		58.16	20		8.99858	6.74307	9.65823
58.18	36		58.18	65		58.18	27		58.18	27		58.18	26		9.00358	6.69677	9.59976
58.2	49		58.2	41		58.2	33		58.2	33		58.2	24		9.00858	6.65047	9.5413
58.22	44		58.22	38		58.22	34		58.22	32		58.22	19		9.01358	6.60416	9.48283
58.24	34		58.24	37		58.24	24		58.24	31		58.24	28		9.01857	6.55786	9.42437
58.26	45		58.26	32		58.26	22		58.26	20		58.26	19		9.02357	6.51156	9.3659
58.28	43		58.28	35		58.28	28		58.28	30		58.28	8		9.02857	6.46526	9.30744
58.3	39		58.3	34		58.3	32		58.3	22		58.3	23		9.03357	6.41895	9.24897
58.32	29		58.32	35		58.32	23		58.32	33		58.32	21		9.03856	6.37265	9.19051
58.34	36		58.34	43		58.34	31		58.34	28		58.34	18		9.04356	6.32635	9.13204
58.36	39		58.36	29		58.36	29		58.36	33		58.36	21		9.04856	6.28005	9.07358
58.38	51		58.38	30		58.38	29		58.38	19		58.38	26		9.05356	6.23374	9.01511
58.4	41		58.4	38		58.4	28		58.4	26		58.4	21		9.05856	6.18744	8.95665
58.42	45		58.42	40		58.42	29		58.42	39		58.42	15		9.06355	6.14114	8.89818
58.44	34		58.44	28		58.44	28		58.44	37		58.44	13		9.06855	6.09484	8.83972
58.46	31		58.46	38		58.46	31		58.46	32		58.46	22		9.07355	6.04854	8.78125
58.48	42		58.48	38		58.48	27		58.48	23		58.48	19		9.07855	6.00223	8.72279
58.5	35		58.5	45		58.5	24		58.5	24		58.5	19		9.08354	5.95593	8.66432
58.52	40		58.52	49		58.52	25		58.52	23		58.52	19		9.08854	5.90961	8.60585
58.54	39		58.54	37		58.54	26		58.54	26		58.54	24		9.09354	5.88611	8.5958
58.56	38		58.56	32		58.56	28		58.56	28		58.56	28		9.09854	5.86273	8.58576
58.58	39		58.58	25		58.58	31		58.58	32		58.58	19		9.10353	5.83957	8.57575
58.6	35		58.6	31		58.6	33		58.6	29		58.6	21		9.10853	5.81656	8.56577
58.62	44		58.62	46		58.62	29		58.62	27		58.62	25		9.11353	5.7937	8.5558
58.64	42		58.64	40		58.64	40		58.64	25		58.64	36		9.11853	5.77103	8.54588
58.66	32		58.66	32		58.66	39		58.66	21		58.66	17		9.12352	5.74854	8.53596
58.68	39		58.68	36		58.68	38		58.68	32		58.68	22		9.12852	5.7262	8.52607
58.7	32		58.7	38		58.7	31		58.7	25		58.7	22		9.13352	5.70401	8.51622
58.72	29		58.72	31		58.72	36		58.72	32		58.72	31		9.13852	5.68201	8.50637
58.74	27		58.74	38		58.74	34		58.74	20		58.74	28		9.14351	5.66019	8.49657
58.76	31		58.76	35		58.76	31		58.76	35		58.76	24		9.14851	5.63849	8.48677
58.78	49		58.78	29		58.78	32		58.78	33		58.78	17		9.15351	5.617	8.47701
58.8	37		58.8	35		58.8	37		58.8	31		58.8	30		9.15851	5.5957	8.46727
58.82	29		58.82	33		58.82	21		58.82	38		58.82	23		9.1635	5.57452	8.45755
58.84	32		58.84	44		58.84	36		58.84	35		58.84	19		9.1685	5.55353	8.44787
58.86	26		58.86	38		58.86	28		58.86	30		58.86	38		9.1735	5.53271	8.43819
58.88	39		58.88	29		58.88	40		58.88	21		58.88	26		9.1785	5.51205	8.42855
58.9	41		58.9	30		58.9	29		58.9	27		58.9	21		9.1835	5.49158	8.41894
58.92	40		58.92	31		58.92	29		58.92	32		58.92	28		9.18849	5.47125	8.40934
58.94	31		58.94	31		58.94	42		58.94	31		58.94	21		9.19349	5.45111	8.39977
58.96	41		58.96	32		58.96	27		58.96	23		58.96	21		9.19849	5.43112	8.39022
58.98	29		58.98	38		58.98	32		58.98	36		58.98	32		9.20349	5.41132	8.38071
59	22		59	24		59	30		59	33		59	22		9.20848	5.39166	8.3712
59.02	44		59.02	34		59.02	29		59.02	27		59.02	22		9.21348	5.37216	8.36174
59.04	23		59.04	44		59.04	30		59.04	21		59.04	20		9.21848	5.35284	8.35229
59.06	35		59.06	34		59.06	28		59.06	33		59.06	23		9.22348	5.33371	8.34286
59.08	36		59.08	33		59.08	35		59.08	30		59.08	33		9.22847	5.31476	8.33347
59.1	36		59.1	26		59.1	47		59.1	14		59.1	15		9.23347	5.29596	8.32409
59.12	36		59.12	30		59.12	28		59.12	18		59.12	23		9.23847	5.27731	8.31474
59.14	34		59.14	36		59.14	29		59.14	38		59.14	19		9.24347	5.25885	8.30542
59.16	29		59.16	25		59.16	45		59.16	28		59.16	31		9.24846	5.24054	8.29611
59.18	29		59.18	34		59.18	29		59.18	34		59.18	20		9.25346	5.22238	8.28684
59.2	32		59.2	33		59.2	25		59.2	26		59.2	22		9.25846	5.20441	8.27758
59.22	40		59.22	35		59.22	28		59.22	25		59.22	19		9.26346	5.18658	8.26836
59.24	34		59.24	37		59.24	34		59.24	27		59.24	32		9.26846	5.16898	8.25915
59.26	34		59.26	31		59.26	33		59.26	27		59.26	23		9.27345	5.15152	8.24997
59.28	38		59.28	31		59.28	31		59.28	24		59.28	26		9.27845	5.13422	8.24082
59.3	33		59.3	24		59.3	40		59.3	27		59.3	17		9.28345	5.1171	8.23169
59.32	29		59.32	24		59.32	43		59.32	33		59.32	24		9.28845	5.10016	8.22258
59.34	26		59.34	29		59.34	21		59.34	19		59.34	24		9.29344	5.08337	8.2135
59.36	33		59.36	31		59.36	33		59.36	37		59.36	21		9.29844	5.06674	8.20444
59.38	26		59.38	33		59.38	30		59.38	27		59.38	23		9.30344	5.05032	8.19542
59.4	33		59.4	35		59.4	39		59.4	16		59.4	22		9.30844	5.03403	8.1864
59.42	28		59.42	33		59.42	29		59.42	27		59.42	24		9.31343	5.01791	8.17742
59.44	32		59.44	29		59.44	31		59.44	25		59.44	25		9.31843	5.00198	8.16846
59.46	33		59.46	35		59.46	30		59.46	39		59.46	26		9.32343	4.98621	8.15952
59.48	25		59.48	39		59.48	37		59.48	26		59.48	29		9.32843	4.97058	8.15062
59.5	37		59.5	29		59.5	39		59.5	32		59.5	31		9.33343	4.95517	8.14172
59.52	37		59.52	19		59.52	35		59.52	29		59.52	25		9.33842	4.93988	8.13287
59.54	35		59.54	38		59.54	29		59.54	28		59.54	22		9.34342	4.92477	8.12402
59.56	23		59.56	33		59.56	34		59.56	29		59.56	18		9.34842	4.90985	8.11521
59.58	30		59.58	30		59.58	28		59.58	29		59.58	20		9.35342	4.89511	8.10642
59.6	35		59.6	40		59.6	20		59.6	34		59.6	18		9.35841	4.88052	8.09766
59.62	31		59.62	31		59.62	32		59.62	24		59.62	27		9.36341	4.86606	8.08892
59.64	46		59.64	31		59.64	35		59.64	23		59.64	24		9.36841	4.85181	8.0802
59.66	35		59.66	28		59.66	29		59.66	23		59.66	36		9.37341	4.83771	8.07151
59.68	30		59.68	27		59.68	28		59.68	23		59.68	22		9.3784	4.82379	8.06284
59.7	30		59.7	35		59.7	33		59.7	44		59.7	25		9.3834	4.81006	8.0542
59.72	35		59.72	41		59.72	31		59.72	33		59.72	29		9.3884	4.79645	8.04558
59.74	30		59.74	30		59.74	48		59.74	33		59.74	22		9.3934	4.78305	8.03698
59.76	42		59.76	28		59.76	32		59.76	30		59.76	40		9.39839	4.76978	8.02842
59.78	36		59.78	32		59.78	38		59.78	24		59.78	16		9.40339	4.75671	8.01987
59.8	36		59.8	24		59.8	39		59.8	29		59.8	21		9.40839	4.74381	8.01135
59.82	28		59.82	30		59.82	32		59.82	27		59.82	25		9.41339	4.73105	8.00286
59.84	20		59.84	33		59.84	29		59.84	31		59.84	21		9.41839	4.71847	7.99438
59.86	26		59.86	32		59.86	40		59.86	27		59.86	26		9.42338	4.70608	7.98593
59.88	32		59.88	32		59.88	28		59.88	34		59.88	32		9.42838	4.69385	7.9775
59.9	29		59.9	46		59.9	28		59.9	39		59.9	30		9.43338	4.68176	7.96911
59.92	42		59.92	33		59.92	38		59.92	34		59.92	28		9.43838	4.66986	7.96073
59.94	37		59.94	33		59.94	41		59.94	42		59.94	20		9.44337	4.65811	7.95238
[truncated: 2,110 more rows]

## Sheet: Figure 2 a-b
Figure 2a	Catalytic activity of Fe/MgO for ammonia decomposition reaction: NH3 conversion and H2 formation rate with time-on-stream (TOS) at 500°C														Figure 2b	XRD patterns of the freshly reduced Fe/MgO and the spent Fe/MgO catalyst after reaction condition
Temperature (°C)	NH3 Conversion (%)			Time (min)	Rate (molH2 g-1cat h-1)										2-theta	Reduced Fe/MgO		2-theta	Spent Fe/MgO		2-theta	Magnesium Wüstite		2-theta	Fe3N		2-theta	a-Fe
400	5.26466			0.0284567	0.210703										70.893	172		70.893	148		16.658	16.8		9.953	0.09928		20.194	100
425	8.87288			0.056915	0.210671										70.878	172		70.878	148		19.257	100		9.953	0.09949		28.71	28.9
450	16.2076			0.0853733	0.210524										70.863	160		70.863	148		27.365	28		13.574	0.88443		35.354	12.1
475	29.9321			0.113832	0.210619										70.848	157		70.848	150		32.207	2.7		13.574	0.88411		41.052	6
500	50.0212			0.14229	0.210631										70.833	153		70.833	150		33.681	11.5		17.283	17.3131		46.16	3.4
550	78.9278			0.170748	0.210577										70.818	154		70.818	153		42.759	0.8		17.283	8.65654		50.863	2
600	89.1975			0.199207	0.210505										70.803	155		70.803	153		43.926	3.1		18.475	11.3898		55.27	1.3
				0.227665	0.21064										70.788	149		70.788	151		48.373	1.8		19.616	100		59.454	0.9
				0.256123	0.210528										70.773	149		70.773	151		51.515	0.3		19.616	50		63.464	0.6
				0.284582	0.210576										70.758	151		70.758	152		56.47	0.8		19.982	0.17491		67.338	0.4
				0.31304	0.210508										70.743	154		70.743	149		59.309	0.1		19.982	0.17473		71.106	0.3
				0.341498	0.210611										70.728	153		70.728	152		60.237	0.5		21.027	0.16171		74.79	0.2
				0.369957	0.210465										70.713	153		70.713	163		63.867	0.4		21.027	0.16182		78.412	0.2
				0.398415	0.210683										70.698	160		70.698	167		67.387	0.3		22.041	0.15935		85.53	0.1
				0.426873	0.210361										70.683	164		70.683	170		70.819	0.2		22.041	0.15946		89.056	0.1
				0.455332	0.210448										70.668	163		70.668	180		74.181	0.1		25.403	19.0848
				0.48379	0.210323										70.653	156		70.653	175		77.488	0.1		25.403	9.54241
				0.512248	0.210388										70.638	153		70.638	179		83.988	0.1		26.537	0.0468
				0.540707	0.210444										70.623	151		70.623	178		87.204	0.1		26.537	0.04691
				0.569165	0.210391										70.608	154		70.608	176					26.537	0.0234
				0.597623	0.210313										70.593	157		70.593	177					27.344	0.00175
				0.626082	0.21023										70.578	153		70.578	169					27.344	0.00177
				0.65454	0.21047										70.563	156		70.563	172					28.144	0.23684
				0.682998	0.21012										70.548	161		70.548	175					28.144	0.23694
				0.711457	0.210337										70.533	165		70.533	178					28.144	0.11842
				0.739915	0.210178										70.518	163		70.518	176					29.658	0.04759
				0.768373	0.210192										70.503	165		70.503	179					29.658	0.04758
				0.796832	0.210122										70.488	157		70.488	177					30.169	9.38042
				0.82529	0.210206										70.473	159		70.473	177					30.169	9.38042
				0.853748	0.210304										70.458	157		70.458	181					32.53	0.00799
				0.882207	0.210112										70.443	163		70.443	186					32.53	0.00803
				0.910665	0.210371										70.428	174		70.428	191					32.53	0.00399
				0.939123	0.209968										70.413	177		70.413	187					32.976	18.3122
				0.967582	0.210348										70.398	181		70.398	184					32.976	9.15608
				0.99604	0.210229										70.383	184		70.383	182					34.528	0.0253
				1.0245	0.2101										70.368	186		70.368	183					34.528	0.02532
				1.05296	0.21029										70.353	184		70.353	173					34.975	1.91238
				1.08142	0.210179										70.338	178		70.338	165					34.975	0.95619
				1.10987	0.210311										70.323	169		70.323	155					35.609	8.12875
				1.13833	0.210037										70.308	175		70.308	156					35.609	8.12875
				1.16679	0.2101										70.293	171		70.293	152					36.243	12.7977
				1.19525	0.210124										70.278	180		70.278	150					36.243	6.39883
				1.22371	0.210265										70.263	179		70.263	148					36.453	0.00393
				1.25217	0.210083										70.248	177		70.248	146					36.453	0.00395
				1.28062	0.210092										70.233	171		70.233	155					36.453	0.00393
				1.30908	0.210137										70.218	167		70.218	173					37.452	1.4149
				1.33754	0.21005										70.203	161		70.203	172					37.678	0.07171
				1.366	0.210151										70.188	161		70.188	175					37.678	0.07186
				1.39446	0.210057										70.173	153		70.173	169					37.678	0.07171
				1.42291	0.210289										70.158	151		70.158	171					38.848	0.000407569
				1.45137	0.21013										70.143	152		70.143	166					38.848	0.00040918
				1.47983	0.210199										70.128	150		70.128	163					38.859	0.06793
				1.50829	0.21003										70.113	151		70.113	158					38.859	0.06784
				1.53675	0.210086										70.098	153		70.098	161					38.859	0.03397
				1.56521	0.210033										70.083	168		70.083	165					39.838	3.67946
				1.59367	0.210146										70.068	175		70.068	163					39.838	1.83973
				1.62212	0.209983										70.053	178		70.053	164
				1.65058	0.210154										70.038	175		70.038	162
				1.67904	0.210041										70.023	170		70.023	163
				1.7075	0.210113										70.008	170		70.008	164
				1.73596	0.210184										69.993	163		69.993	176
				1.76442	0.210008										69.978	171		69.978	181
				1.79287	0.210317										69.963	164		69.963	191
				1.82133	0.210023										69.948	165		69.948	190
				1.84979	0.210088										69.933	166		69.933	194
				1.87825	0.210162										69.918	173		69.918	197
				1.90671	0.210141										69.903	176		69.903	201
				1.93517	0.210039										69.888	182		69.888	209
				1.96362	0.210059										69.873	185		69.873	223
				1.99208	0.210067										69.858	192		69.858	230
				2.02054	0.209945										69.843	195		69.843	227
				2.049	0.210027										69.828	199		69.828	226
				2.07746	0.210017										69.813	201		69.813	228
				2.10591	0.210059										69.798	194		69.798	223
				2.13437	0.209985										69.783	191		69.783	214
				2.16283	0.21001										69.768	188		69.768	216
				2.19129	0.209994										69.753	191		69.753	215
				2.21975	0.209848										69.738	198		69.738	214
				2.24821	0.210088										69.723	197		69.723	208
				2.27666	0.209965										69.708	204		69.708	213
				2.30512	0.210092										69.693	206		69.693	216
				2.33358	0.21										69.678	204		69.678	215
				2.36204	0.2101										69.663	198		69.663	224
				2.3905	0.210052										69.648	193		69.648	225
				2.41896	0.210016										69.633	191		69.633	231
				2.44741	0.210071										69.618	188		69.618	244
				2.47587	0.210166										69.603	198		69.603	246
				2.50433	0.209987										69.588	199		69.588	239
				2.53279	0.210136										69.573	196		69.573	229
				2.56125	0.210001										69.558	195		69.558	216
				2.58971	0.210051										69.543	187		69.543	209
				2.61816	0.210056										69.528	179		69.528	194
				2.64662	0.209939										69.513	186		69.513	185
				2.67508	0.210143										69.498	192		69.498	182
				2.70354	0.209959										69.483	196		69.483	184
				2.732	0.210045										69.468	197		69.468	200
				2.76046	0.209899										69.453	200		69.453	205
				2.78892	0.209786										69.438	201		69.438	208
				2.81737	0.209896										69.423	199		69.423	225
				2.84583	0.209993										69.408	198		69.408	242
				2.87429	0.209904										69.393	199		69.393	247
				2.90275	0.209965										69.378	200		69.378	248
				2.93121	0.210147										69.363	208		69.363	238
				2.95967	0.209732										69.348	209		69.348	233
				2.98812	0.210019										69.333	224		69.333	220
				3.01658	0.209857										69.318	231		69.318	215
				3.04504	0.20989										69.303	229		69.303	204
				3.0735	0.210104										69.288	221		69.288	200
				3.10196	0.209863										69.273	216		69.273	188
				3.13042	0.210106										69.258	212		69.258	187
				3.15887	0.209926										69.243	206		69.243	188
				3.18733	0.210302										69.228	206		69.228	191
				3.21579	0.209955										69.213	205		69.213	194
				3.24425	0.210237										69.198	203		69.198	207
				3.27271	0.210012										69.183	210		69.183	223
				3.30116	0.210085										69.168	214		69.168	242
				3.32962	0.21002										69.153	218		69.153	254
				3.35808	0.210015										69.138	222		69.138	256
				3.38654	0.21012										69.123	224		69.123	258
				3.415	0.209999										69.108	221		69.108	253
				3.44346	0.210053										69.093	220		69.093	253
				3.47192	0.209908										69.078	216		69.078	252
				3.50037	0.209947										69.063	221		69.063	242
				3.52883	0.209885										69.048	216		69.048	233
				3.55729	0.210002										69.033	220		69.033	230
				3.58575	0.209838										69.018	231		69.018	225
				3.61421	0.209987										69.003	241		69.003	226
				3.64267	0.209851										68.988	259		68.988	239
				3.67112	0.209911										68.973	269		68.973	255
				3.69958	0.209818										68.958	288		68.958	276
				3.72804	0.20988										68.943	292		68.943	321
				3.7565	0.209771										68.928	302		68.928	367
				3.78496	0.209968										68.913	323		68.913	420
				3.81341	0.209836										68.898	341		68.898	482
				3.84187	0.209935										68.883	366		68.883	545
				3.87033	0.209945										68.868	398		68.868	611
				3.89879	0.209842										68.853	436		68.853	675
				3.92725	0.210054										68.838	502		68.838	758
				3.95571	0.209716										68.823	584		68.823	869
				3.98416	0.209958										68.808	689		68.808	991
				4.01262	0.209959										68.793	809		68.793	1147
				4.04108	0.209961										68.778	941		68.778	1300
				4.06954	0.209801										68.763	1093		68.763	1395
				4.098	0.209788										68.748	1238		68.748	1465
				4.12646	0.2099										68.733	1375		68.733	1546
				4.15491	0.209693										68.718	1473		68.718	1616
				4.18337	0.209929										68.703	1550		68.703	1722
				4.21183	0.209765										68.688	1607		68.688	1815
				4.24029	0.209752										68.673	1649		68.673	1865
				4.26875	0.209743										68.658	1651		68.658	1876
				4.29721	0.209774										68.643	1618		68.643	1885
				4.32566	0.20977										68.628	1587		68.628	1950
				4.35412	0.209618										68.613	1591		68.613	2054
				4.38258	0.209815										68.598	1642		68.598	2144
				4.41104	0.20954										68.583	1721		68.583	2233
				4.4395	0.209876										68.568	1776		68.568	2323
				4.46796	0.209689										68.553	1755		68.553	2362
				4.49641	0.209825										68.538	1737		68.538	2361
				4.52487	0.209695										68.523	1748		68.523	2368
				4.55333	0.209711										68.508	1772		68.508	2357
				4.58179	0.209852										68.493	1767		68.493	2341
				4.61025	0.2098										68.478	1747		68.478	2317
				4.63871	0.209762										68.463	1731		68.463	2292
				4.66716	0.209765										68.448	1714		68.448	2276
				4.69562	0.209768										68.433	1706		68.433	2288
				4.72408	0.209749										68.418	1729		68.418	2295
				4.75254	0.209939										68.403	1743		68.403	2297
				4.781	0.209578										68.388	1714		68.388	2276
				4.80946	0.209885										68.373	1701		68.373	2239
				4.83791	0.209602										68.358	1687		68.358	2200
				4.86637	0.209636										68.343	1677		68.343	2167
				4.89483	0.209545										68.328	1678		68.328	2152
				4.92329	0.209554										68.313	1688		68.313	2152
				4.95175	0.209691										68.298	1709		68.298	2146
				4.98021	0.209632										68.283	1730		68.283	2142
				5.00866	0.209656										68.268	1739		68.268	2123
				5.03712	0.209684										68.253	1753		68.253	2080
				5.06558	0.209866										68.238	1787		68.238	2058
				5.09404	0.20962										68.223	1813		68.223	2042
				5.1225	0.209675										68.208	1839		68.208	2017
				5.15096	0.209705										68.193	1880		68.193	1998
				5.17942	0.209825										68.178	1904		68.178	1991
				5.20787	0.209749										68.163	1885		68.163	2004
				5.23633	0.209831										68.148	1852		68.148	1992
				5.26479	0.209746										68.133	1801		68.133	1969
				5.29325	0.209846										68.118	1752		68.118	1948
				5.32171	0.209971										68.103	1727		68.103	1921
				5.35017	0.209675										68.088	1701		68.088	1908
				5.37862	0.209909										68.073	1699		68.073	1891
				5.40708	0.209792										68.058	1690		68.058	1843
				5.43554	0.209666										68.043	1685		68.043	1778
				5.464	0.209653										68.028	1688		68.028	1743
				5.49246	0.209724										68.013	1699		68.013	1724
				5.52092	0.209742										67.998	1752		67.998	1711
				5.54937	0.209626										67.983	1801		67.983	1694
				5.57783	0.209635										67.968	1840		67.968	1717
				5.60629	0.209494										67.953	1873		67.953	1775
				5.63475	0.209539										67.938	1869		67.938	1797
				5.66321	0.209406										67.923	1861		67.923	1775
				5.69167	0.209486										67.908	1850		67.908	1772
				5.72012	0.209375										67.893	1834		67.893	1776
				5.74858	0.209573										67.878	1805		67.878	1754
				5.77704	0.209426										67.863	1799		67.863	1726
				5.8055	0.209517										67.848	1809		67.848	1725
				5.83396	0.209506										67.833	1848		67.833	1736
				5.86241	0.209573										67.818	1905		67.818	1746
				5.89087	0.209523										67.803	1936		67.803	1755
				5.91933	0.209608										67.788	1947		67.788	1771
				5.94779	0.209714										67.773	1955		67.773	1814
				5.97625	0.209603										67.758	1970		67.758	1863
				6.00471	0.209768										67.743	1962		67.743	1858
				6.03316	0.209551										67.728	1917		67.728	1822
				6.06162	0.20962										67.713	1868		67.713	1769
				6.09008	0.209525										67.698	1810		67.698	1725
				6.11854	0.209579										67.683	1778		67.683	1731
				6.147	0.209729										67.668	1795		67.668	1746
				6.17546	0.20963										67.653	1806		67.653	1774
				6.20391	0.209566										67.638	1821		67.638	1852
				6.23237	0.209422										67.623	1835		67.623	1918
				6.26083	0.209673										67.608	1872		67.608	1903
				6.28929	0.209457										67.593	1896		67.593	1876
				6.31775	0.209701										67.578	1900		67.578	1840
				6.34621	0.209309										67.563	1943		67.563	1829
				6.37466	0.209525										67.548	1987		67.548	1846
				6.40312	0.209578										67.533	2001		67.533	1866
				6.43158	0.209342										67.518	2000		67.518	1861
				6.46004	0.209626										67.503	1983		67.503	1874
				6.4885	0.209603										67.488	1981		67.488	1845
				6.51696	0.209758										67.473	2029		67.473	1804
				6.54542	0.209664										67.458	2095		67.458	1802
				6.57387	0.209816										67.443	2155		67.443	1821
				6.60233	0.209557										67.428	2185		67.428	1815
				6.63079	0.20963										67.413	2202		67.413	1794
				6.65925	0.209644										67.398	2215		67.398	1776
				6.68771	0.209737										67.383	2257		67.383	1814
				6.71617	0.209688										67.368	2301		67.368	1873
				6.74462	0.209728										67.353	2343		67.353	1885
				6.77308	0.209674										67.338	2419		67.338	1881
				6.80154	0.20967										67.323	2538		67.323	1856
				6.83	0.209703										67.308	2655		67.308	1853
				6.85846	0.209677										67.293	2775		67.293	1863
				6.88692	0.209732										67.278	2891		67.278	1862
				6.91537	0.209642										67.263	3005		67.263	1859
				6.94383	0.209801										67.248	3123		67.248	1855
				6.97229	0.209632										67.233	3205		67.233	1829
				7.00075	0.209899										67.218	3265		67.218	1861
				7.02921	0.209445										67.203	3323		67.203	1892
				7.05767	0.20968										67.188	3353		67.188	1885
				7.08612	0.209431										67.173	3290		67.173	1845
				7.11458	0.209607										67.158	3218		67.158	1810
				7.14304	0.209648										67.143	3154		67.143	1808
				7.1715	0.209451										67.128	3089		67.128	1846
				7.19996	0.209532										67.113	2996		67.113	1867
				7.22842	0.209545										67.098	2874		67.098	1868
				7.25687	0.209552										67.083	2714		67.083	1875
				7.28533	0.209511										67.068	2537		67.068	1905
				7.31379	0.20981										67.053	2385		67.053	1934
				7.34225	0.209537										67.038	2295		67.038	1941
				7.37071	0.20974										67.023	2280		67.023	1927
				7.39916	0.2095										67.008	2292		67.008	1896
				7.42762	0.209687										66.993	2288		66.993	1890
				7.45608	0.209618										66.978	2256		66.978	1894
				7.48454	0.209604										66.963	2210		66.963	1872
				7.513	0.209728										66.948	2133		66.948	1890
				7.54146	0.209544										66.933	2074		66.933	1927
				7.56991	0.209759										66.918	2032		66.918	1979
				7.59837	0.209542										66.903	2026		66.903	2015
				7.62683	0.209576										66.888	2032		66.888	2069
				7.65529	0.209573										66.873	2036		66.873	2126
				7.68375	0.209411										66.858	2033		66.858	2152
				7.71221	0.209622										66.843	2038		66.843	2170
				7.74067	0.209308										66.828	2042		66.828	2171
				7.76912	0.209683										66.813	2006		66.813	2187
				7.79758	0.209366										66.798	1948		66.798	2199
				7.82604	0.209366										66.783	1900		66.783	2205
				7.8545	0.20938										66.768	1874		66.768	2255
				7.88296	0.209443										66.753	1848		66.753	2300
				7.91142	0.209495										66.738	1819		66.738	2326
				7.93987	0.209479										66.723	1804		66.723	2328
				7.96833	0.209566										66.708	1790		66.708	2327
				7.99679	0.209547										66.693	1787		66.693	2298
				8.02525	0.209625										66.678	1804		66.678	2255
				8.05371	0.209386										66.663	1789		66.663	2236
				8.08216	0.209467										66.648	1764		66.648	2224
				8.11062	0.209396										66.633	1733		66.633	2222
				8.13908	0.209476										66.618	1736		66.618	2187
				8.16754	0.209527										66.603	1772		66.603	2151
				8.196	0.209468										66.588	1801		66.588	2099
				8.22446	0.209562										66.573	1829		66.573	2039
				8.25291	0.209367										66.558	1863		66.558	1995
				8.28137	0.209586										66.543	1907		66.543	1951
				8.30983	0.209299										66.528	1908		66.528	1931
				8.33829	0.209467										66.513	1880		66.513	1918
				8.36675	0.209337										66.498	1853		66.498	1908
				8.39521	0.209473										66.483	1821		66.483	1856
				8.42366	0.209318										66.468	1767		66.468	1821
				8.45212	0.209287										66.453	1730		66.453	1841
				8.48058	0.209263										66.438	1721		66.438	1898
				8.50904	0.209272										66.423	1715		66.423	1972
				8.5375	0.209362										66.408	1705		66.408	2059
				8.56596	0.209333										66.393	1678		66.393	2130
				8.59441	0.20927										66.378	1676		66.378	2174
				8.62287	0.209309										66.363	1718		66.363	2182
				8.65133	0.209318										66.348	1774		66.348	2193
				8.67979	0.209409										66.333	1812		66.333	2220
				8.70825	0.209386										66.318	1841		66.318	2247
				8.73671	0.209441										66.303	1863		66.303	2253
				8.76516	0.209419										66.288	1892		66.288	2269
				8.79362	0.209424										66.273	1891		66.273	2283
				8.82208	0.209291										66.258	1874		66.258	2280
				8.85054	0.209629										66.243	1857		66.243	2284
				8.879	0.209398										66.228	1852		66.228	2281
				8.90746	0.209508										66.213	1831		66.213	2267
				8.93591	0.20948										66.198	1824		66.198	2230
				8.96437	0.209343										66.183	1865		66.183	2208
				8.99283	0.209573										66.168	1876		66.168	2186
				9.02129	0.209546										66.153	1840		66.153	2195
				9.04975	0.209637										66.138	1798		66.138	2191
				9.07821	0.209621										66.123	1753		66.123	2169
				9.10666	0.209593										66.108	1766		66.108	2122
				9.13512	0.209516										66.093	1815		66.093	2052
				9.16358	0.20975										66.078	1842		66.078	1980
				9.19204	0.20958										66.063	1856		66.063	1950
				9.2205	0.209876										66.048	1856		66.048	1987
				9.24896	0.20956										66.033	1849		66.033	2025
				9.27741	0.209754										66.018	1853		66.018	2031
				9.30587	0.209666										66.003	1853		66.003	2026
				9.33433	0.209696										65.988	1843		65.988	2015
				9.36279	0.20973										65.973	1833		65.973	1992
				9.39125	0.209681										65.958	1819		65.958	1957
				9.41971	0.209917										65.943	1799		65.943	1965
				9.44816	0.209608										65.928	1784		65.928	1997
				9.47662	0.209831										65.913	1780		65.913	2042
				9.50508	0.209695										65.898	1785		65.898	2054
				9.53354	0.209928										65.883	1795		65.883	2067
				9.562	0.20968										65.868	1816		65.868	2075
				9.59046	0.209705										65.853	1835		65.853	2084
				9.61891	0.209836										65.838	1843		65.838	2124
				9.64737	0.209556										65.823	1866		65.823	2193
				9.67583	0.209878										65.808	1871		65.808	2321
				9.70429	0.209512										65.793	1851		65.793	2440
				9.73275	0.209644										65.778	1845		65.778	2499
				9.76121	0.209579										65.763	1851		65.763	2489
				9.78967	0.209675										65.748	1855		65.748	2479
				9.81812	0.209503										65.733	1866		65.733	2471
				9.84658	0.209457										65.718	1870		65.718	2475
				9.87504	0.209509										65.703	1878		65.703	2487
				9.9035	0.209495										65.688	1881		65.688	2511
				9.93196	0.209665										65.673	1884		65.673	2532
				9.96042	0.209518										65.658	1891		65.658	2537
				9.98887	0.209743										65.643	1903		65.643	2524
				10.0173	0.209409										65.628	1927		65.628	2521
				10.0458	0.209683										65.613	1943		65.613	2486
				10.0742	0.209501										65.598	1943		65.598	2439
				10.1027	0.20969										65.583	1906		65.583	2394
				10.1312	0.209602										65.568	1854		65.568	2359
				10.1596	0.209879										65.553	1834		65.553	2314
				10.1881	0.209494										65.538	1841		65.538	2262
				10.2165	0.209777										65.523	1882		65.523	2235
				10.245	0.209551										65.508	1914		65.508	2238
				10.2735	0.209684										65.493	1929		65.493	2233
				10.3019	0.209734										65.478	1929		65.478	2198
				10.3304	0.209583										65.463	1910		65.463	2132
				10.3588	0.209737										65.448	1888		65.448	2073
				10.3873	0.209572										65.433	1878		65.433	2046
				10.4157	0.209806										65.418	1884		65.418	2019
				10.4442	0.209582										65.403	1877		65.403	1993
				10.4727	0.209646										65.388	1863		65.388	1999
				10.5011	0.209447										65.373	1840		65.373	2004
				10.5296	0.20966										65.358	1826		65.358	2019
				10.558	0.209645										65.343	1836		65.343	2048
				10.5865	0.209424										65.328	1829		65.328	2088
				10.615	0.20962										65.313	1834		65.313	2113
				10.6434	0.209507										65.298	1829		65.298	2133
				10.6719	0.209691										65.283	1814		65.283	2135
				10.7003	0.209404										65.268	1793		65.268	2102
				10.7288	0.209552										65.253	1773		65.253	2058
				10.7572	0.209532										65.238	1766		65.238	2033
				10.7857	0.209456										65.223	1786		65.223	2030
				10.8142	0.209632										65.208	1824		65.208	2028
				10.8426	0.209481										65.193	1850		65.193	1999
				10.8711	0.209741										65.178	1878		65.178	1969
				10.8995	0.209543										65.163	1892		65.163	1922
				10.928	0.209718										65.148	1895		65.148	1865
				10.9565	0.209608										65.133	1877		65.133	1823
				10.9849	0.209608										65.118	1840		65.118	1809
				11.0134	0.209578										65.103	1803		65.103	1850
				11.0418	0.209636										65.088	1796		65.088	1871
				11.0703	0.210012										65.073	1796		65.073	1879
				11.0987	0.209583										65.058	1796		65.058	1874
				11.1272	0.20993										65.043	1808		65.043	1888
				11.1557	0.209583										65.028	1811		65.028	1903
				11.1841	0.209834										65.013	1819		65.013	1901
				11.2126	0.20946										64.998	1824		64.998	1887
				11.241	0.209747										64.983	1837		64.983	1881
				11.2695	0.209291										64.968	1841		64.968	1878
				11.298	0.209555										64.953	1827		64.953	1842
				11.3264	0.20944										64.938	1808		64.938	1822
				11.3549	0.209483										64.923	1772		64.923	1814
				11.3833	0.209595										64.908	1755		64.908	1826
				11.4118	0.20939										64.893	1762		64.893	1853
				11.4402	0.20945										64.878	1786		64.878	1872
				11.4687	0.209352										64.863	1796		64.863	1861
				11.4972	0.209681										64.848	1809		64.848	1856
				11.5256	0.20944										64.833	1815		64.833	1845
				11.5541	0.209504										64.818	1817		64.818	1805
				11.5825	0.209487										64.803	1788		64.803	1778
				11.611	0.209403										64.788	1745		64.788	1810
				11.6395	0.209518										64.773	1701		64.773	1852
				11.6679	0.209394										64.758	1690		64.758	1876
				11.6964	0.209501										64.743	1703		64.743	1894
				11.7248	0.20938										64.728	1734		64.728	1858
				11.7533	0.209614										64.713	1750		64.713	1818
				11.7817	0.209291										64.698	1740		64.698	1787
				11.8102	0.209524										64.683	1748		64.683	1763
				11.8387	0.20939										64.668	1764		64.668	1740
				11.8671	0.209353										64.653	1770		64.653	1734
				11.8956	0.209504										64.638	1780		64.638	1733
				11.924	0.209217										64.623	1770		64.623	1737
				11.9525	0.209261										64.608	1767		64.608	1748
				11.981	0.20935										64.593	1768		64.593	1770
				12.0094	0.2094										64.578	1840		64.578	1785
				12.0379	0.209385										64.563	1953		64.563	1799
				12.0663	0.209525										64.548	2034		64.548	1821
				12.0948	0.2093										64.533	2046		64.533	1818
				12.1232	0.209398										64.518	2030		64.518	1798
				12.1517	0.209509										64.503	2004		64.503	1777
				12.1802	0.209473										64.488	1975		64.488	1781
				12.2086	0.209407										64.473	1923		64.473	1800
				12.2371	0.209339										64.458	1872		64.458	1803
				12.2655	0.209504										64.443	1871		64.443	1765
				12.294	0.2095										64.428	1885		64.428	1732
				12.3225	0.209439										64.413	1898		64.413	1740
				12.3509	0.2096										64.398	1878		64.398	1775
				12.3794	0.209624										64.383	1857		64.383	1797
				12.4078	0.209443										64.368	1849		64.368	1808
				12.4363	0.209714										64.353	1829		64.353	1810
				12.4647	0.209581										64.338	1825		64.338	1818
				12.4932	0.209616										64.323	1864		64.323	1811
				12.5217	0.209537										64.308	1912		64.308	1825
				12.5501	0.20948										64.293	1938		64.293	1840
				12.5786	0.209558										64.278	1957		64.278	1851
				12.607	0.209551										64.263	1951		64.263	1863
				12.6355	0.20958										64.248	1918		64.248	1852
				12.664	0.209493										64.233	1887		64.233	1853
				12.6924	0.209646										64.218	1867		64.218	1877
				12.7209	0.209471										64.203	1860		64.203	1886
				12.7493	0.209518										64.188	1873		64.188	1865
				12.7778	0.209428										64.173	1923		64.173	1827
				12.8062	0.209456										64.158	1981		64.158	1818
				12.8347	0.209645										64.143	1998		64.143	1804
				12.8632	0.20938										64.128	2016		64.128	1786
				12.8916	0.209782										64.113	2027		64.113	1774
				12.9201	0.209349										64.098	2046		64.098	1761
				12.9485	0.209714										64.083	2048		64.083	1757
				12.977	0.20965										64.068	2030		64.068	1737
				13.0055	0.209746										64.053	2000		64.053	1752
				13.0339	0.20958										64.038	1954		64.038	1770
				13.0624	0.209518										64.023	1917		64.023	1787
				13.0908	0.20978										64.008	1905		64.008	1807
				13.1193	0.209691										63.993	1937		63.993	1858
				13.1477	0.209718										63.978	1993		63.978	1927
				13.1762	0.209429										63.963	2042		63.963	1966
				13.2047	0.209723										63.948	2111		63.948	1985
				13.2331	0.209544										63.933	2151		63.933	1973
				13.2616	0.209649										63.918	2139		63.918	1980
				13.29	0.209593										63.903	2085		63.903	2000
				13.3185	0.209559										63.888	2050		63.888	1998
				13.347	0.209642										63.873	2053		63.873	2019
				13.3754	0.209498										63.858	2065		63.858	2051
				13.4039	0.20954										63.843	2099		63.843	2055
				13.4323	0.209459										63.828	2130		63.828	2057
				13.4608	0.209479										63.813	2166		63.813	2058
				13.4892	0.209459										63.798	2223		63.798	1998
				13.5177	0.209447										63.783	2260		63.783	1926
				13.5462	0.20947										63.768	2278		63.768	1860
				13.5746	0.209624										63.753	2256		63.753	1832
				13.6031	0.209365										63.738	2237		63.738	1830
				13.6315	0.209617										63.723	2218		63.723	1803
				13.66	0.209563										63.708	2193		63.708	1788
				13.6885	0.209597										63.693	2141		63.693	1835
				13.7169	0.209534										63.678	2092		63.678	1915
				13.7454	0.209547										63.663	2046		63.663	1988
				13.7738	0.209618										63.648	2027		63.648	2020
				13.8023	0.209527										63.633	2057		63.633	2014
				13.8307	0.209803										63.618	2125		63.618	1985
				13.8592	0.209536										63.603	2223		63.603	1963
				13.8877	0.209636										63.588	2319		63.588	1950
				13.9161	0.209611										63.573	2374		63.573	1932
				13.9446	0.20954										63.558	2390		63.558	1900
				13.973	0.209588										63.543	2438		63.543	1867
				14.0015	0.20942										63.528	2518		63.528	1868
				14.03	0.209467										63.513	2626		63.513	1870
				14.0584	0.209403										63.498	2738		63.498	1886
				14.0869	0.209643										63.483	2885		63.483	1914
				14.1153	0.209392										63.468	3037		63.468	1939
				14.1438	0.209432										63.453	3215		63.453	1968
				14.1722	0.20929										63.438	3426		63.438	1967
				14.2007	0.209399										63.423	3593		63.423	1940
				14.2292	0.209314										63.408	3765		63.408	1911
				14.2576	0.209497										63.393	3896		63.393	1880
				14.2861	0.209681										63.378	3975		63.378	1834
				14.3145	0.209405										63.363	4072		63.363	1791
				14.343	0.209702										63.348	4209		63.348	1754
				14.3715	0.209377										63.333	4302		63.333	1728
				14.3999	0.209552										63.318	4377		63.318	1732
				14.4284	0.209443										63.303	4408		63.303	1773
				14.4568	0.209597										63.288	4371		63.288	1795
				14.4853	0.209478										63.273	4274		63.273	1788
				14.5137	0.209623										63.258	4148		63.258	1782
				14.5422	0.209441										63.243	3989		63.243	1773
				14.5707	0.209362										63.228	3811		63.228	1745
				14.5991	0.209433										63.213	3605		63.213	1751
				14.6276	0.209437										63.198	3382		63.198	1777
				14.656	0.209595										63.183	3200		63.183	1810
				14.6845	0.20949										63.168	3050		63.168	1815
				14.713	0.209597										63.153	2943		63.153	1809
				14.7414	0.20935										63.138	2875		63.138	1794
				14.7699	0.209456										63.123	2790		63.123	1789
				14.7983	0.2093										63.108	2673		63.108	1802
				14.8268	0.209375										63.093	2573		63.093	1820
				14.8552	0.209292										63.078	2467		63.078	1846
				14.8837	0.209399										63.063	2385		63.063	1836
				14.9122	0.209314										63.048	2351		63.048	1812
				14.9406	0.209302										63.033	2320		63.033	1797
				14.9691	0.209538										63.018	2277		63.018	1799
				14.9975	0.209375										63.003	2232		63.003	1805
				15.026	0.209721										62.988	2182		62.988	1785
				15.0545	0.209377										62.973	2144		62.973	1763
				15.0829	0.209579										62.958	2112		62.958	1746
				15.1114	0.209463										62.943	2101		62.943	1718
				15.1398	0.209552										62.928	2053		62.928	1712
				15.1683	0.209676										62.913	2001		62.913	1731
				15.1967	0.209555										62.898	1974		62.898	1742
				15.2252	0.209723										62.883	1976		62.883	1757
				15.2537	0.209584										62.868	1963		62.868	1772
				15.2821	0.209796										62.853	1940		62.853	1761
				15.3106	0.20948										62.838	1928		62.838	1722
				15.339	0.209621										62.823	1928		62.823	1678
				15.3675	0.209623										62.808	1937		62.808	1672
				15.396	0.209555										62.793	1923		62.793	1696
				15.4244	0.2096										62.778	1918		62.778	1736
				15.4529	0.209619										62.763	1936		62.763	1735
				15.4813	0.209682										62.748	1945		62.748	1728
				15.5098	0.20953										62.733	1952		62.733	1718
				15.5382	0.20962										62.718	1932		62.718	1716
				15.5667	0.209459										62.703	1911		62.703	1751
				15.5952	0.209595										62.688	1926		62.688	1787
				15.6236	0.209289										62.673	1947		62.673	1799
				15.6521	0.209578										62.658	1920		62.658	1782
				15.6805	0.209422										62.643	1876		62.643	1754
				15.709	0.209558										62.628	1841		62.628	1747
				15.7375	0.209601										62.613	1839		62.613	1758
				15.7659	0.20965										62.598	1857		62.598	1743
				15.7944	0.209634										62.583	1899		62.583	1728
				15.8228	0.209625										62.568	1977		62.568	1708
				15.8513	0.209831										62.553	2019		62.553	1707
				15.8797	0.209602										62.538	2016		62.538	1712
				15.9082	0.209666										62.523	2000		62.523	1715
				15.9367	0.209686										62.508	1976		62.508	1686
				15.9651	0.209725										62.493	1980		62.493	1646
				15.9936	0.209638										62.478	1991		62.478	1632
				16.022	0.209642										62.463	1962		62.463	1647
				16.0505	0.209648										62.448	1935		62.448	1689
				16.079	0.209388										62.433	1911		62.433	1685
				16.1074	0.209748										62.418	1879		62.418	1670
				16.1359	0.20948										62.403	1864		62.403	1666
				16.1643	0.209722										62.388	1867		62.388	1672
				16.1928	0.209553										62.373	1863		62.373	1697
				16.2212	0.20948										62.358	1839		62.358	1735
				16.2497	0.209528										62.343	1825		62.343	1764
				16.2782	0.209474										62.328	1816		62.328	1759
				16.3066	0.209546										62.313	1802		62.313	1731
				16.3351	0.209469										62.298	1807		62.298	1692
				16.3635	0.209701										62.283	1823		62.283	1687
				16.392	0.209526										62.268	1830		62.268	1716
				16.4205	0.209651										62.253	1819		62.253	1746
				16.4489	0.209633										62.238	1783		62.238	1782
				16.4774	0.209618										62.223	1762		62.223	1814
				16.5058	0.209608										62.208	1742		62.208	1864
				16.5343	0.209698										62.193	1736		62.193	1929
				16.5627	0.209723										62.178	1732		62.178	1989
				16.5912	0.209545										62.163	1749		62.163	2043
				16.6197	0.209648										62.148	1785		62.148	2077
				16.6481	0.209705										62.133	1818		62.133	2096
				16.6766	0.209734										62.118	1828		62.118	2121
				16.705	0.209636										62.103	1818		62.103	2125
				16.7335	0.209673										62.088	1790		62.088	2115
				16.762	0.209656										62.073	1755		62.073	2092
				16.7904	0.209681										62.058	1720		62.058	2057
				16.8189	0.209576										62.043	1707		62.043	2024
				16.8473	0.209595										62.028	1670		62.028	2012
				16.8758	0.209569										62.013	1645		62.013	2019
				16.9042	0.209503										61.998	1668		61.998	2024
				16.9327	0.209711										61.983	1689		61.983	2023
				16.9612	0.209598										61.968	1707		61.968	2015
				16.9896	0.209679										61.953	1713		61.953	1998
				17.0181	0.209528										61.938	1699		61.938	1976
				17.0465	0.209631										61.923	1680		61.923	1936
				17.075	0.209468										61.908	1661		61.908	1909
				17.1035	0.209688										61.893	1656		61.893	1922
				17.1319	0.209657										61.878	1670		61.878	1948
				17.1604	0.209612										61.863	1681		61.863	1951
				17.1888	0.20977										61.848	1731		61.848	1893
				17.2173	0.209598										61.833	1787		61.833	1829
				17.2457	0.209818										61.818	1827		61.818	1788
				17.2742	0.209549										61.803	1846		61.803	1757
				17.3027	0.209834										61.788	1846		61.788	1743
				17.3311	0.209704										61.773	1837		61.773	1742
				17.3596	0.209755										61.758	1827		61.758	1753
				17.388	0.209699										61.743	1855		61.743	1771
				17.4165	0.209731										61.728	1903		61.728	1792
				17.445	0.209848										61.713	1920		61.713	1815
				17.4734	0.209591										61.698	1929		61.698	1834
				17.5019	0.209663										61.683	1910		61.683	1839
				17.5303	0.209645										61.668	1915		61.668	1834
				17.5588	0.209659										61.653	1989		61.653	1837
				17.5872	0.209616										61.638	2032		61.638	1842
				17.6157	0.209688										61.623	2031		61.623	1818
				17.6442	0.209604										61.608	1984		61.608	1789
				17.6726	0.209666										61.593	1928		61.593	1775
				17.7011	0.209561										61.578	1871		61.578	1750
				17.7295	0.209488										61.563	1864		61.563	1724
				17.758	0.209596										61.548	1901		61.548	1714
				17.7865	0.209452										61.533	1918		61.533	1699
				17.8149	0.209566										61.518	1921		61.518	1657
				17.8434	0.209464										61.503	1903		61.503	1613
				17.8718	0.209642										61.488	1866		61.488	1606
				17.9003	0.209378										61.473	1838		61.473	1622
				17.9287	0.209454										61.458	1815		61.458	1647
				17.9572	0.209512										61.443	1796		61.443	1668
				17.9857	0.209597										61.428	1794		61.428	1698
				18.0141	0.209617										61.413	1802		61.413	1755
				18.0426	0.209574										61.398	1810		61.398	1805
				18.071	0.209616										61.383	1831		61.383	1850
				18.0995	0.209468										61.368	1870		61.368	1898
				18.128	0.209754										61.353	1920		61.353	1888
				18.1564	0.20937										61.338	1948		61.338	1884
				18.1849	0.20957										61.323	1943		61.323	1866
				18.2133	0.209519										61.308	1937		61.308	1860
				18.2418	0.209576										61.293	1896		61.293	1892
				18.2702	0.209489										61.278	1838		61.278	1911
				18.2987	0.209516										61.263	1788		61.263	1892
				18.3272	0.209551										61.248	1762		61.248	1889
				18.3556	0.209404										61.233	1743		61.233	1915
				18.3841	0.209496										61.218	1712		61.218	1941
				18.4125	0.209388										61.203	1684		61.203	1947
				18.441	0.209453										61.188	1666		61.188	1943
				18.4695	0.209516										61.173	1641		61.173	1950
				18.4979	0.209483										61.158	1640		61.158	1973
				18.5264	0.209446										61.143	1649		61.143	1998
				18.5548	0.209498										61.128	1665		61.128	1999
				18.5833	0.209692										61.113	1692		61.113	1999
				18.6117	0.209582										61.098	1719		61.098	2011
				18.6402	0.209738										61.083	1726		61.083	2007
				18.6687	0.209576										61.068	1717		61.068	1965
				18.6971	0.209774										61.053	1713		61.053	1922
				18.7256	0.209489										61.038	1728		61.038	1914
				18.754	0.209643										61.023	1761		61.023	1893
				18.7825	0.209591										61.008	1762		61.008	1844
				18.811	0.209689										60.993	1767		60.993	1815
				18.8394	0.209502										60.978	1766		60.978	1808
				18.8679	0.209706										60.963	1761		60.963	1851
				18.8963	0.209449										60.948	1784		60.948	1895
				18.9248	0.209653										60.933	1792		60.933	1901
				18.9532	0.209538										60.918	1783		60.918	1920
				18.9817	0.209577										60.903	1767		60.903	1946
				19.0102	0.209467										60.888	1759		60.888	1957
				19.0386	0.209564										60.873	1817		60.873	1932
				19.0671	0.209575										60.858	1918		60.858	1887
				19.0955	0.20939										60.843	1977		60.843	1869
				19.124	0.209399										60.828	1992		60.828	1878
				19.1525	0.209426										60.813	1991		60.813	1894
				19.1809	0.209563										60.798	1985		60.798	1933
				19.2094	0.209402										60.783	1969		60.783	1949
				19.2378	0.209418										60.768	1960		60.768	1940
				19.2663	0.209586										60.753	1975		60.753	1909
				19.2947	0.209503										60.738	1962		60.738	1897
				19.3232	0.209695										60.723	1950		60.723	1921
				19.3517	0.209418										60.708	1968		60.708	1946
				19.3801	0.209536										60.693	2011		60.693	1995
				19.4086	0.209653										60.678	2021		60.678	2069
				19.437	0.209522										60.663	2001		60.663	2147
				19.4655	0.209576										60.648	1972		60.648	2210
				19.494	0.209608										60.633	1940		60.633	2221
				19.5224	0.209692										60.618	1926		60.618	2226
				19.5509	0.209616										60.603	1920		60.603	2202
				19.5793	0.209771										60.588	1892		60.588	2167
				19.6078	0.209533										60.573	1839		60.573	2155
				19.6362	0.20958										60.558	1793		60.558	2154
				19.6647	0.209482										60.543	1777		60.543	2170
				19.6932	0.209446										60.528	1804		60.528	2179
				19.7216	0.209398										60.513	1850		60.513	2205
				19.7501	0.209344										60.498	1894		60.498	2224
				19.7785	0.209576										60.483	1914		60.483	2214
				19.807	0.209387										60.468	1906		60.468	2198
				19.8355	0.209675										60.453	1919		60.453	2190
				19.8639	0.209434										60.438	1957		60.438	2169
				19.8924	0.209576										60.423	1991		60.423	2166
				19.9208	0.209316										60.408	2018		60.408	2157
				19.9493	0.209597										60.393	2051		60.393	2171
				19.9777	0.209283										60.378	2071		60.378	2165
				20.0062	0.209519										60.363	2079		60.363	2158
				20.0347	0.209441										60.348	2107		60.348	2147
				20.0631	0.209558										60.333	2145		60.333	2145
				20.0916	0.209641										60.318	2171		60.318	2155
				20.12	0.209689										60.303	2162		60.303	2177
				20.1485	0.209727										60.288	2142		60.288	2208
				20.177	0.20948										60.273	2093		60.273	2267
				20.2054	0.209851										60.258	1996		60.258	2276
				20.2339	0.20951										60.243	1914		60.243	2302
				20.2623	0.2099										60.228	1864		60.228	2359
				20.2908	0.209564										60.213	1870		60.213	2419
				20.3192	0.209659										60.198	1890		60.198	2438
				20.3477	0.209605										60.183	1931		60.183	2480
				20.3762	0.209624										60.168	1993		60.168	2499
				20.4046	0.209598										60.153	2054		60.153	2479
				20.4331	0.209408										60.138	2113		60.138	2448
				20.4615	0.209546										60.123	2137		60.123	2394
				20.49	0.209441										60.108	2165		60.108	2360
				20.5185	0.209724										60.093	2165		60.093	2350
				20.5469	0.209481										60.078	2144		60.078	2357
				20.5754	0.209582										60.063	2126		60.063	2379
				20.6038	0.209559										60.048	2090		60.048	2431
				20.6323	0.209622										60.033	2027		60.033	2502
				20.6607	0.209672										60.018	1944		60.018	2551
				20.6892	0.20941										60.003	1884		60.003	2529
				20.7177	0.209738										59.988	1828		59.988	2453
				20.7461	0.209546										59.973	1784		59.973	2376
				20.7746	0.209805										59.958	1748		59.958	2304
				20.803	0.20956										59.943	1712		59.943	2242
				20.8315	0.209698										59.928	1698		59.928	2217
				20.86	0.209697										59.913	1703		59.913	2215
				20.8884	0.209749										59.898	1723		59.898	2203
				20.9169	0.209609										59.883	1764		59.883	2167
				20.9453	0.209701										59.868	1802		59.868	2119
				20.9738	0.209652										59.853	1856		59.853	2082
				21.0022	0.209616										59.838	1897		59.838	2040
				21.0307	0.209551										59.823	1921		59.823	2009
				21.0592	0.209525										59.808	1922		59.808	1987
				21.0876	0.209578										59.793	1913		59.793	1956
				21.1161	0.209556										59.778	1916		59.778	1927
				21.1445	0.20964										59.763	1964		59.763	1898
				21.173	0.20939										59.748	2009		59.748	1920
				21.2015	0.209632										59.733	2040		59.733	1938
				21.2299	0.209363										59.718	2058		59.718	1921
				21.2584	0.209453										59.703	2059		59.703	1872
				21.2868	0.209527										59.688	2048		59.688	1838
				21.3153	0.209546										59.673	2030		59.673	1798
				21.3437	0.209423										59.658	2044		59.658	1791
				21.3722	0.20947										59.643	2055		59.643	1810
				21.4007	0.209614										59.628	2054		59.628	1818
				21.4291	0.209372										59.613	2077		59.613	1785
				21.4576	0.209727										59.598	2075		59.598	1741
				21.486	0.209489										59.583	2069		59.583	1713
				21.5145	0.209532										59.568	2086		59.568	1738
				21.543	0.209504										59.553	2090		59.553	1771
				21.5714	0.209533										59.538	2089		59.538	1779
				21.5999	0.209508										59.523	2066		59.523	1760
				21.6283	0.209543										59.508	2031		59.508	1769
				21.6568	0.209566										59.493	2032		59.493	1791
				21.6852	0.209473										59.478	2083		59.478	1799
				21.7137	0.209647										59.463	2167		59.463	1826
				21.7422	0.209309										59.448	2247		59.448	1886
				21.7706	0.209513										59.433	2359		59.433	1916
				21.7991	0.209389										59.418	2481		59.418	1932
				21.8275	0.209378										59.403	2568		59.403	1925
				21.856	0.209512										59.388	2595		59.388	1900
				21.8845	0.209332										59.373	2582		59.373	1886
				21.9129	0.209514										59.358	2558		59.358	1870
				21.9414	0.209282										59.343	2542		59.343	1859
				21.9698	0.209554										59.328	2520		59.328	1860
				21.9983	0.209405										59.313	2483		59.313	1896
				22.0267	0.20963										59.298	2431		59.298	1938
				22.0552	0.209507										59.283	2390		59.283	1942
				22.0837	0.209609										59.268	2374		59.268	1924
				22.1121	0.209588										59.253	2327		59.253	1886
				22.1406	0.209649										59.238	2273		59.238	1860
				22.169	0.209536										59.223	2234		59.223	1843
				22.1975	0.209712										59.208	2209		59.208	1829
				22.226	0.20962										59.193	2178		59.193	1826
				22.2544	0.209638										59.178	2155		59.178	1798
				22.2829	0.209683										59.163	2138		59.163	1753
				22.3113	0.209581										59.148	2103		59.148	1740
				22.3398	0.209741										59.133	2048		59.133	1763
				22.3682	0.209518										59.118	2023		59.118	1794
				22.3967	0.209617										59.103	2024		59.103	1792
				22.4252	0.20951										59.088	2039		59.088	1795
				22.4536	0.209517										59.073	2065		59.073	1817
				22.4821	0.209453										59.058	2077		59.058	1852
				22.5105	0.209618										59.043	2059		59.043	1901
				22.539	0.209534										59.028	2036		59.028	1924
				22.5675	0.209392										59.013	2027		59.013	1901
				22.5959	0.209429										58.998	2024		58.998	1855
				22.6244	0.209267										58.983	1992		58.983	1776
				22.6528	0.209425										58.968	1923		58.968	1713
				22.6813	0.209419										58.953	1887		58.953	1691
				22.7097	0.2095										58.938	1888		58.938	1700
				22.7382	0.209447										58.923	1877		58.923	1726
				22.7667	0.209309										58.908	1857		58.908	1745
				22.7951	0.209437										58.893	1869		58.893	1757
				22.8236	0.209309										58.878	1872		58.878	1723
				22.852	0.209527										58.863	1830		58.863	1645
				22.8805	0.209147										58.848	1796		58.848	1560
				22.909	0.209563										58.833	1795		58.833	1520
				22.9374	0.209353										58.818	1812		58.818	1528
				22.9659	0.20934										58.803	1832		58.803	1565
				22.9943	0.209552										58.788	1830		58.788	1582
				23.0228	0.209343										58.773	1832		58.773	1598
				23.0512	0.209455										58.758	1851		58.758	1612
				23.0797	0.209488										58.743	1873		58.743	1642
				23.1082	0.209459										58.728	1911		58.728	1680
				23.1366	0.209297										58.713	1945		58.713	1705
				23.1651	0.209521										58.698	1961		58.698	1712
				23.1935	0.209395										58.683	1979		58.683	1712
				23.222	0.209488										58.668	1969		58.668	1734
				23.2505	0.209344										58.653	1978		58.653	1766
				23.2789	0.209603										58.638	1978		58.638	1782
				23.3074	0.209284										58.623	1960		58.623	1751
				23.3358	0.209558										58.608	1917		58.608	1715
				23.3643	0.209283										58.593	1894		58.593	1702
				23.3927	0.209575										58.578	1886		58.578	1711
				23.4212	0.209522										58.563	1856		58.563	1737
				23.4497	0.209665										58.548	1826		58.548	1737
				23.4781	0.209516										58.533	1810		58.533	1721
				23.5066	0.209503										58.518	1792		58.518	1694
				23.535	0.209671										58.503	1780		58.503	1695
				23.5635	0.20945										58.488	1815		58.488	1731
				23.592	0.209645										58.473	1856		58.473	1767
				23.6204	0.20956										58.458	1869		58.458	1803
				23.6489	0.209587										58.443	1856		58.443	1845
				23.6773	0.209631										58.428	1843		58.428	1872
				23.7058	0.209528										58.413	1856		58.413	1885
				23.7342	0.209633										58.398	1869		58.398	1875
				23.7627	0.209519										58.383	1892		58.383	1846
				23.7912	0.20975										58.368	1905		58.368	1838
				23.8196	0.20954										58.353	1918		58.353	1854
				23.8481	0.209668										58.338	1946		58.338	1870
				23.8765	0.209504										58.323	1974		58.323	1871
				23.905	0.209697										58.308	1985		58.308	1903
				23.9335	0.209587										58.293	1950		58.293	1919
				23.9619	0.209621										58.278	1894		58.278	1917
				23.9904	0.209689										58.263	1884		58.263	1930
				24.0188	0.209417										58.248	1929		58.248	1936
				24.0473	0.209653										58.233	1983		58.233	1907
				24.0757	0.209569										58.218	2035		58.218	1873
				24.1042	0.209548										58.203	2065		58.203	1870
				24.1327	0.209529										58.188	2067		58.188	1845
				24.1611	0.209632										58.173	2064		58.173	1800
				24.1896	0.209678										58.158	2049		58.158	1766
				24.218	0.209705										58.143	2008		58.143	1756
				24.2465	0.209743										58.128	1953		58.128	1793
				24.275	0.209727										58.113	1908		58.113	1828
				24.3034	0.209812										58.098	1875		58.098	1843
				24.3319	0.209709										58.083	1831		58.083	1842
				24.3603	0.209746										58.068	1786		58.068	1825
				24.3888	0.209691										58.053	1744		58.053	1811
				24.4172	0.20984										58.038	1708		58.038	1802
				24.4457	0.209706										58.023	1694		58.023	1794
				24.4742	0.209779										58.008	1709		58.008	1770
				24.5026	0.209659										57.993	1778		57.993	1757
				24.5311	0.209719										57.978	1847		57.978	1772
				24.5595	0.20972										57.963	1872		57.963	1807
				24.588	0.209675										57.948	1868		57.948	1840
				24.6165	0.20962										57.933	1848		57.933	1864
				24.6449	0.209507										57.918	1835		57.918	1877
				24.6734	0.209632										57.903	1854		57.903	1858
				24.7018	0.209344										57.888	1882		57.888	1835
				24.7303	0.20938										57.873	1892		57.873	1809
				24.7587	0.209452										57.858	1911		57.858	1778
				24.7872	0.209455										57.843	1925		57.843	1766
				24.8157	0.209457										57.828	1923		57.828	1754
				24.8441	0.209495										57.813	1888		57.813	1732
				24.8726	0.209609										57.798	1842		57.798	1739
				24.901	0.209273										57.783	1796		57.783	1773
				24.9295	0.209564										57.768	1756		57.768	1829
				24.958	0.209447										57.753	1730		57.753	1868
				24.9864	0.209545										57.738	1709		57.738	1881
				25.0149	0.209519										57.723	1690		57.723	1924
				25.0433	0.209542										57.708	1692		57.708	1990
				25.0718	0.20959										57.693	1696		57.693	2020
				25.1002	0.209309										57.678	1693		57.678	2022
				25.1287	0.209533										57.663	1692		57.663	2022
				25.1572	0.209476										57.648	1703		57.648	2007
				25.1856	0.20947										57.633	1714		57.633	1983
				25.2141	0.209368										57.618	1722		57.618	1954
				25.2425	0.209389										57.603	1724		57.603	1935
				25.271	0.209446										57.588	1734		57.588	1904
				25.2995	0.209455										57.573	1754		57.573	1848
				25.3279	0.209429										57.558	1788		57.558	1824
				25.3564	0.209345										57.543	1838		57.543	1818
				25.3848	0.209479										57.528	1868		57.528	1826
				25.4133	0.209404										57.513	1882		57.513	1835
				25.4417	0.20944										57.498	1879		57.498	1851
				25.4702	0.209188										57.483	1881		57.483	1859
				25.4987	0.209485										57.468	1882		57.468	1865
				25.5271	0.209125										57.453	1870		57.453	1871
				25.5556	0.209377										57.438	1856		57.438	1841
				25.584	0.209308										57.423	1849		57.423	1813
				25.6125	0.209371										57.408	1833		57.408	1805
				25.641	0.209449										57.393	1825		57.393	1789
				25.6694	0.209476										57.378	1844		57.378	1775
				25.6979	0.209633										57.363	1884		57.363	1766
				25.7263	0.209347										57.348	1925		57.348	1776
				25.7548	0.209665										57.333	1961		57.333	1784
				25.7832	0.209371										57.318	1965		57.318	1803
				25.8117	0.209509										57.303	1921		57.303	1791
				25.8402	0.209431										57.288	1866		57.288	1757
				25.8686	0.209394										57.273	1827		57.273	1735
				25.8971	0.20957										57.258	1794		57.258	1750
				25.9255	0.209426										57.243	1802		57.243	1782
				25.954	0.209551										57.228	1839		57.228	1802
				25.9825	0.209334										57.213	1884		57.213	1814
				26.0109	0.209544										57.198	1909		57.198	1820
				26.0394	0.209201										57.183	1875		57.183	1839
				26.0678	0.209369										57.168	1834		57.168	1873
				26.0963	0.209254										57.153	1845		57.153	1913
				26.1247	0.209274										57.138	1878		57.138	1959
				26.1532	0.209413										57.123	1921		57.123	1989
				26.1817	0.209282										57.108	1933		57.108	1964
				26.2101	0.2095										57.093	1917		57.093	1912
				26.2386	0.209157										57.078	1878		57.078	1879
				26.267	0.209465										57.063	1858		57.063	1853
				26.2955	0.209241										57.048	1847		57.048	1829
				26.324	0.209406										57.033	1834		57.033	1803
				26.3524	0.209229										57.018	1848		57.018	1833
				26.3809	0.209283										57.003	1877		57.003	1947
				26.4093	0.209329										56.988	1911		56.988	2038
				26.4378	0.209361										56.973	1932		56.973	2074
				26.4662	0.209376										56.958	1953		56.958	2072
				26.4947	0.209483										56.943	1974		56.943	2069
				26.5232	0.20942										56.928	1976		56.928	2054
				26.5516	0.209383										56.913	1961		56.913	2069
				26.5801	0.209425										56.898	1970		56.898	2097
				26.6085	0.209392										56.883	1978		56.883	2130
				26.637	0.209622										56.868	1959		56.868	2144
				26.6655	0.209381										56.853	1942		56.853	2141
				26.6939	0.209431										56.838	1942		56.838	2142
				26.7224	0.20947										56.823	1961		56.823	2145
				26.7508	0.209503										56.808	1965		56.808	2149
				26.7793	0.209521										56.793	1961		56.793	2160
				26.8077	0.2094										56.778	1958		56.778	2216
				26.8362	0.209575										56.763	1943		56.763	2288
				26.8647	0.209494										56.748	1947		56.748	2367
				26.8931	0.209596										56.733	1973		56.733	2462
				26.9216	0.209252										56.718	1987		56.718	2537
				26.95	0.209567										56.703	2032		56.703	2618
				26.9785	0.209367										56.688	2082		56.688	2711
				27.007	0.209447										56.673	2118		56.673	2781
				27.0354	0.209546										56.658	2134		56.658	2828
				27.0639	0.209498										56.643	2102		56.643	2820
				27.0923	0.209383										56.628	2069		56.628	2753
				27.1208	0.209408										56.613	2039		56.613	2690
				27.1492	0.209638										56.598	1997		56.598	2654
				27.1777	0.209453										56.583	1999		56.583	2603
				27.2062	0.209509										56.568	2070		56.568	2544
				27.2346	0.209535										56.553	2112		56.553	2481
				27.2631	0.209408										56.538	2119		56.538	2378
				27.2915	0.209487										56.523	2101		56.523	2288
				27.32	0.209262										56.508	2047		56.508	2206
				27.3485	0.209504										56.493	1989		56.493	2114
				27.3769	0.209303										56.478	1954		56.478	2058
				27.4054	0.209417										56.463	1924		56.463	2022
				27.4338	0.209275										56.448	1910		56.448	2010
				27.4623	0.209275										56.433	1914		56.433	2014
				27.4907	0.209178										56.418	1950		56.418	2034
				27.5192	0.209298										56.403	2015		56.403	2053
				27.5477	0.209205										56.388	2080		56.388	2079
				27.5761	0.209392										56.373	2141		56.373	2111
				27.6046	0.209242										56.358	2163		56.358	2154
				27.633	0.209346										56.343	2136		56.343	2178
				27.6615	0.209272										56.328	2058		56.328	2173
				27.69	0.209254										56.313	1980		56.313	2140
				27.7184	0.209465										56.298	1929		56.298	2086
				27.7469	0.209315										56.283	1935		56.283	2060
				27.7753	0.209468										56.268	1960		56.268	2044
				27.8038	0.209298										56.253	1982		56.253	2039
				27.8322	0.209512										56.238	1992		56.238	2040
				27.8607	0.209394										56.223	2010		56.223	2029
				27.8892	0.209492										56.208	2041		56.208	2034
				27.9176	0.209397										56.193	2066		56.193	2029
				27.9461	0.209357										56.178	2061		56.178	1998
				27.9745	0.2095										56.163	2023		56.163	1946
				28.003	0.209394										56.148	1966		56.148	1912
				28.0315	0.209411										56.133	1929		56.133	1893
				28.0599	0.209365										56.118	1922		56.118	1867
				28.0884	0.209365										56.103	1956		56.103	1825
				28.1168	0.20939										56.088	1967		56.088	1793
				28.1453	0.209155										56.073	1957		56.073	1796
				28.1737	0.209329										56.058	1941		56.058	1809
				28.2022	0.209212										56.043	1932		56.043	1813
				28.2307	0.209378										56.028	1948		56.028	1816
				28.2591	0.209155										56.013	1962		56.013	1821
				28.2876	0.209425										55.998	1966		55.998	1835
				28.316	0.209221										55.983	1937		55.983	1844
				28.3445	0.209426										55.968	1916		55.968	1836
				28.373	0.20944										55.953	1902		55.953	1831
				28.4014	0.209288										55.938	1926		55.938	1847
				28.4299	0.20973										55.923	1953		55.923	1861
				28.4583	0.209477										55.908	1953		55.908	1899
				28.4868	0.209725										55.893	1927		55.893	1940
				28.5152	0.20941										55.878	1898		55.878	1942
				28.5437	0.209755										55.863	1874		55.863	1904
				28.5722	0.209507										55.848	1896		55.848	1848
				28.6006	0.209922										55.833	1945		55.833	1802
				28.6291	0.209537										55.818	1976		55.818	1767
				28.6575	0.209813										55.803	1984		55.803	1734
				28.686	0.209485										55.788	2023		55.788	1718
				28.7145	0.209791										55.773	2075		55.773	1707
				28.7429	0.209522										55.758	2122		55.758	1716
				28.7714	0.209714										55.743	2165		55.743	1752
				28.7998	0.209558										55.728	2196		55.728	1803
				28.8283	0.209549										55.713	2186		55.713	1837
				28.8567	0.209524										55.698	2153		55.698	1879
				28.8852	0.209656										55.683	2135		55.683	1939
				28.9137	0.209465										55.668	2144		55.668	1994
				28.9421	0.209505										55.653	2134		55.653	2009
				28.9706	0.209626										55.638	2155		55.638	2017
				28.999	0.209449										55.623	2194		55.623	2032
				29.0275	0.209808										55.608	2225		55.608	2042
				29.056	0.209401										55.593	2251		55.593	2043
				29.0844	0.209471										55.578	2304		55.578	2012
				29.1129	0.209582										55.563	2333		55.563	1936
				29.1413	0.209525										55.548	2335		55.548	1861
				29.1698	0.20964										55.533	2345		55.533	1826
				29.1982	0.209476										55.518	2375		55.518	1819
				29.2267	0.209565										55.503	2387		55.503	1801
				29.2552	0.209606										55.488	2373		55.488	1808
				29.2836	0.209548										55.473	2374		55.473	1842
				29.3121	0.20961										55.458	2457		55.458	1903
				29.3405	0.209528										55.443	2632		55.443	1952
				29.369	0.209615										55.428	2829		55.428	1993
				29.3975	0.209538										55.413	3041		55.413	2000
				29.4259	0.209611										55.398	3193		55.398	1982
				29.4544	0.209479										55.383	3309		55.383	1940
				29.4828	0.209467										55.368	3402		55.368	1940
				29.5113	0.209448										55.353	3511		55.353	1975
				29.5397	0.209422										55.338	3699		55.338	2014
				29.5682	0.209494										55.323	3989		55.323	2053
				29.5967	0.209358										55.308	4335		55.308	2073
				29.6251	0.209603										55.293	4748		55.293	2104
				29.6536	0.209301										55.278	5196		55.278	2114
				29.682	0.209632										55.263	5671		55.263	2156
				29.7105	0.209298										55.248	6149		55.248	2243
				29.739	0.20951										55.233	6691		55.233	2318
				29.7674	0.209488										55.218	7280		55.218	2367
				29.7959	0.209573										55.203	7836		55.203	2413
				29.8243	0.209453										55.188	8304		55.188	2470
				29.8528	0.209667										55.173	8605		55.173	2539
				29.8812	0.209549										55.158	8808		55.158	2607
				29.9097	0.209526										55.143	8833		55.143	2711
				29.9382	0.209705										55.128	8628		55.128	2883
				29.9666	0.209574										55.113	8318		55.113	3051
				29.9951	0.209723										55.098	7914		55.098	3159
				30.0235	0.209567										55.083	7447		55.083	3252
				30.052	0.209639										55.068	6917		55.068	3342
				30.0805	0.209633										55.053	6367		55.053	3476
				30.1089	0.209574										55.038	5793		55.038	3603
				30.1374	0.209758										55.023	5240		55.023	3668
				30.1658	0.209489										55.008	4776		55.008	3699
				30.1943	0.209518										54.993	4412		54.993	3674
				30.2227	0.209506										54.978	4118		54.978	3605
				30.2512	0.209458										54.963	3866		54.963	3493
				30.2797	0.20946										54.948	3636		54.948	3353
				30.3081	0.209429										54.933	3415		54.933	3238
				30.3366	0.209541										54.918	3219		54.918	3116
				30.365	0.209477										54.903	3074		54.903	2996
				30.3935	0.209556										54.888	2961		54.888	2893
				30.422	0.209312										54.873	2871		54.873	2824
				30.4504	0.209353										54.858	2770		54.858	2741
				30.4789	0.209168										54.843	2671		54.843	2651
				30.5073	0.209487										54.828	2568		54.828	2562
				30.5358	0.209479										54.813	2514		54.813	2477
				30.5642	0.209581										54.798	2476		54.798	2410
				30.5927	0.209663										54.783	2455		54.783	2340
				30.6212	0.209514										54.768	2456		54.768	2265
				30.6496	0.209852										54.753	2449		54.753	2197
				30.6781	0.209587										54.738	2434		54.738	2143
				30.7065	0.209832										54.723	2411		54.723	2087
				30.735	0.209594										54.708	2382		54.708	2031
				30.7635	0.209735										54.693	2355		54.693	1991
				30.7919	0.209687										54.678	2313		54.678	1947
				30.8204	0.209799										54.663	2243		54.663	1929
				30.8488	0.209651										54.648	2153		54.648	1910
				30.8773	0.209705										54.633	2091		54.633	1912
				30.9057	0.209668										54.618	2061		54.618	1920
				30.9342	0.209661										54.603	2072		54.603	1913
				30.9627	0.209726										54.588	2103		54.588	1921
				30.9911	0.209584										54.573	2118		54.573	1908
				31.0196	0.209819										54.558	2109		54.558	1894
				31.048	0.209475										54.543	2076		54.543	1855
				31.0765	0.209605										54.528	2027		54.528	1803
				31.105	0.209474										54.513	2012		54.513	1794
				31.1334	0.209444										54.498	2024		54.498	1797
				31.1619	0.209603										54.483	2029		54.483	1850
				31.1903	0.209516										54.468	2021		54.468	1921
				31.2188	0.20978										54.453	1992		54.453	1962
				31.2472	0.209358										54.438	1933		54.438	1971
				31.2757	0.209483										54.423	1887		54.423	1963
				31.3042	0.209506										54.408	1868		54.408	1965
				31.3326	0.209554										54.393	1876		54.393	1982
				31.3611	0.209558										54.378	1883		54.378	2004
				31.3895	0.209518										54.363	1889		54.363	2008
				31.418	0.209588										54.348	1908		54.348	2009
				31.4465	0.209365										54.333	1934		54.333	1967
				31.4749	0.209466										54.318	1962		54.318	1900
				31.5034	0.209503										54.303	1977		54.303	1823
				31.5318	0.209509										54.288	1992		54.288	1753
				31.5603	0.209411										54.273	2005		54.273	1705
				31.5887	0.20925										54.258	2002		54.258	1661
				31.6172	0.209422										54.243	1997		54.243	1648
				31.6457	0.20918										54.228	1990		54.228	1668
				31.6741	0.209381										54.213	1937		54.213	1700
				31.7026	0.209131										54.198	1875		54.198	1725
				31.731	0.209246										54.183	1848		54.183	1744
				31.7595	0.209281										54.168	1860		54.168	1773
				31.788	0.209252										54.153	1905		54.153	1774
				31.8164	0.20936										54.138	1965		54.138	1772
				31.8449	0.209159										54.123	2000		54.123	1805
				31.8733	0.209246										54.108	2012		54.108	1840
				31.9018	0.209222										54.093	2001		54.093	1852
				31.9302	0.209329										54.078	1990		54.078	1853
				31.9587	0.209114										54.063	1982		54.063	1837
				31.9872	0.209305										54.048	1983		54.048	1791
				32.0156	0.209383										54.033	1987		54.033	1756
				32.0441	0.209369										54.018	2002		54.018	1752
				32.0725	0.209325										54.003	1997		54.003	1758
				32.101	0.209323										53.988	1980		53.988	1773
				32.1295	0.209254										53.973	1960		53.973	1781
				32.1579	0.209251										53.958	1940		53.958	1789
				32.1864	0.209299										53.943	1895		53.943	1792
				32.2148	0.20934										53.928	1886		53.928	1771
				32.2433	0.209414										53.913	1913		53.913	1742
				32.2717	0.209311										53.898	1931		53.898	1751
				32.3002	0.209434										53.883	1957		53.883	1740
				32.3287	0.209254										53.868	1951		53.868	1717
				32.3571	0.209312										53.853	1919		53.853	1697
				32.3856	0.209146										53.838	1875		53.838	1720
				32.414	0.209301										53.823	1844		53.823	1751
				32.4425	0.209203										53.808	1836		53.808	1782
				32.471	0.209288										53.793	1873		53.793	1778
				32.4994	0.209222										53.778	1927		53.778	1767
				32.5279	0.209172										53.763	1983		53.763	1742
				32.5563	0.209472										53.748	2028		53.748	1716
				32.5848	0.209299										53.733	2043		53.733	1693
				32.6132	0.209205										53.718	2054		53.718	1697
				32.6417	0.209274										53.703	2082		53.703	1724
				32.6702	0.209299										53.688	2101		53.688	1733
				32.6986	0.209278										53.673	2052		53.673	1735
				32.7271	0.209408										53.658	2008		53.658	1739
				32.7555	0.209576										53.643	1968		53.643	1765
				32.784	0.209321										53.628	1914		53.628	1826
				32.8125	0.20939										53.613	1866		53.613	1917
				32.8409	0.209442										53.598	1893		53.598	2000
				32.8694	0.209486										53.583	1884		53.583	2057
				32.8978	0.209465										53.568	1835		53.568	2081
				32.9263	0.209419										53.553	1800		53.553	2068
				32.9547	0.209318										53.538	1768		53.538	2052
				32.9832	0.209441										53.523	1763		53.523	2041
				33.0117	0.209485										53.508	1796		53.508	2042
				33.0401	0.20944										53.493	1828		53.493	2026
				33.0686	0.209378										53.478	1872		53.478	1991
				33.097	0.209373										53.463	1928		53.463	1968
				33.1255	0.209589										53.448	1953		53.448	1993
				33.154	0.209338										53.433	1957		53.433	1998
				33.1824	0.209489										53.418	1942		53.418	1970
				33.2109	0.209467										53.403	1923		53.403	1941
				33.2393	0.209426										53.388	1897		53.388	1914
				33.2678	0.20951										53.373	1883		53.373	1912
				33.2962	0.209392										53.358	1856		53.358	1937
				33.3247	0.209564										53.343	1822		53.343	1961
				33.3532	0.209433										53.328	1804		53.328	1962
				33.3816	0.209654										53.313	1818		53.313	1958
				33.4101	0.209397										53.298	1827		53.298	1967
				33.4385	0.209531										53.283	1834		53.283	1982
				33.467	0.209558										53.268	1851		53.268	1986
				33.4955	0.209696										53.253	1861		53.253	1973
				33.5239	0.20965										53.238	1843		53.238	1996
				33.5524	0.209575										53.223	1798		53.223	2043
				33.5808	0.209689										53.208	1738		53.208	2140
				33.6093	0.20942										53.193	1705		53.193	2204
				33.6377	0.209766										53.178	1723		53.178	2245
				33.6662	0.209369										53.163	1742		53.163	2312
				33.6947	0.209593										53.148	1772		53.148	2351
				33.7231	0.209455										53.133	1805		53.133	2367
				33.7516	0.209419										53.118	1825		53.118	2371
				33.78	0.209324										53.103	1856		53.103	2370
				33.8085	0.209414										53.088	1876		53.088	2336
				33.837	0.209374										53.073	1883		53.073	2299
				33.8654	0.209231										53.058	1877		53.058	2296
				33.8939	0.209504										53.043	1872		53.043	2308
				33.9223	0.20917										53.028	1882		53.028	2341
				33.9508	0.209392										53.013	1883		53.013	2398
				33.9792	0.209206										52.998	1879		52.998	2446
				34.0077	0.209344										52.983	1858		52.983	2449
				34.0362	0.209305										52.968	1825		52.968	2433
				34.0646	0.20929										52.953	1833		52.953	2411
				34.0931	0.209211										52.938	1835		52.938	2344
				34.1215	0.209383										52.923	1816		52.923	2246
				34.15	0.20935										52.908	1788		52.908	2182
				34.1785	0.209444										52.893	1748		52.893	2127
				34.2069	0.20943										52.878	1745		52.878	2075
				34.2354	0.209454										52.863	1772		52.863	2061
				34.2638	0.209332										52.848	1811		52.848	2063
				34.2923	0.20944										52.833	1859		52.833	2046
				34.3207	0.209737										52.818	1880		52.818	2002
				34.3492	0.209395										52.803	1900		52.803	1979
				34.3777	0.209574										52.788	1918		52.788	1982
				34.4061	0.209326										52.773	1898		52.773	2001
				34.4346	0.209491										52.758	1840		52.758	1994
				34.463	0.209295										52.743	1807		52.743	1964
				34.4915	0.209385										52.728	1808		52.728	1902
				34.52	0.209425										52.713	1851		52.713	1853
				34.5484	0.209392										52.698	1903		52.698	1830
				34.5769	0.209507										52.683	1953		52.683	1814
				34.6053	0.209415										52.668	2005		52.668	1831
				34.6338	0.209497										52.653	2057		52.653	1873
				34.6622	0.209367										52.638	2070		52.638	1885
				34.6907	0.20957										52.623	2035		52.623	1886
				34.7192	0.209436										52.608	2001		52.608	1920
				34.7476	0.209441										52.593	1945		52.593	1952
				34.7761	0.209531										52.578	1902		52.578	1968
				34.8045	0.209374										52.563	1884		52.563	1945
				34.833	0.209629										52.548	1897		52.548	1895
				34.8615	0.209519										52.533	1913		52.533	1858
				34.8899	0.209781										52.518	1893		52.518	1820
				34.9184	0.209517										52.503	1866		52.503	1772
				34.9468	0.209849										52.488	1832		52.488	1758
				34.9753	0.209556										52.473	1811		52.473	1796
				35.0037	0.209675										52.458	1786		52.458	1856
				35.0322	0.20954										52.443	1795		52.443	1894
				35.0607	0.209653										52.428	1802		52.428	1919
				35.0891	0.209527										52.413	1810		52.413	1916
				35.1176	0.20965										52.398	1830		52.398	1916
				35.146	0.209549										52.383	1858		52.383	1932
				35.1745	0.209517										52.368	1884		52.368	1937
				35.203	0.209489										52.353	1912		52.353	1918
				35.2314	0.209477										52.338	1959		52.338	1919
				35.2599	0.209551										52.323	2009		52.323	1951
				35.2883	0.209483										52.308	2020		52.308	1999
				35.3168	0.209419										52.293	2015		52.293	2070
				35.3452	0.209389										52.278	1980		52.278	2118
				35.3737	0.2095										52.263	1938		52.263	2093
				35.4022	0.209413										52.248	1925		52.248	2038
				35.4306	0.209483										52.233	1951		52.233	1963
				35.4591	0.209642										52.218	1958		52.218	1921
				35.4875	0.209297										52.203	1927		52.203	1923
				35.516	0.209614										52.188	1900		52.188	1966
				35.5445	0.209529										52.173	1892		52.173	2017
				35.5729	0.209488										52.158	1896		52.158	2069
				35.6014	0.209482										52.143	1884		52.143	2081
				35.6298	0.209578										52.128	1848		52.128	2050
				35.6583	0.209687										52.113	1825		52.113	2009
				35.6867	0.209543										52.098	1800		52.098	1973
				35.7152	0.209525										52.083	1770		52.083	1959
				35.7437	0.209528										52.068	1760		52.068	1956
				35.7721	0.209705										52.053	1754		52.053	1963
				35.8006	0.209572										52.038	1793		52.038	1964
				35.829	0.209533										52.023	1853		52.023	1965
				35.8575	0.209555										52.008	1916		52.008	1993
				35.886	0.209533										51.993	1967		51.993	2065
				35.9144	0.209575										51.978	2000		51.978	2110
				35.9429	0.209523										51.963	1992		51.963	2130
				35.9713	0.209458										51.948	1965		51.948	2122
				35.9998	0.209404										51.933	1971		51.933	2088
				36.0282	0.209545										51.918	2006		51.918	2061
				36.0567	0.209309										51.903	2031		51.903	2103
				36.0852	0.20962										51.888	2047		51.888	2146
				36.1136	0.209338										51.873	2057		51.873	2148
				36.1421	0.209548										51.858	2070		51.858	2104
				36.1705	0.209404										51.843	2045		51.843	2059
				36.199	0.209453										51.828	1997		51.828	2022
				36.2275	0.209463										51.813	1984		51.813	2021
				36.2559	0.209523										51.798	2008		51.798	2048
				36.2844	0.209378										51.783	2028		51.783	2084
				36.3128	0.209439										51.768	2005		51.768	2120
				36.3413	0.209513										51.753	1996		51.753	2153
				36.3697	0.209545										51.738	2022		51.738	2155
				36.3982	0.209648										51.723	2065		51.723	2129
				36.4267	0.209504										51.708	2104		51.708	2096
				36.4551	0.209581										51.693	2147		51.693	2068
				36.4836	0.209545										51.678	2178		51.678	2056
				36.512	0.209698										51.663	2182		51.663	2063
				36.5405	0.209446										51.648	2185		51.648	2049
				36.569	0.20945										51.633	2181		51.633	2041
				36.5974	0.209509										51.618	2186		51.618	2029
				36.6259	0.209499										51.603	2196		51.603	2005
				36.6543	0.209468										51.588	2195		51.588	1983
				36.6828	0.209434										51.573	2212		51.573	1990
				36.7112	0.209472										51.558	2223		51.558	2028
				36.7397	0.209434										51.543	2215		51.543	2066
				36.7682	0.209597										51.528	2185		51.528	2091
				36.7966	0.209281										51.513	2127		51.513	2120
				36.8251	0.209299										51.498	2094		51.498	2145
				36.8535	0.209352										51.483	2093		51.483	2138
				36.882	0.209297										51.468	2102		51.468	2107
				36.9105	0.209414										51.453	2091		51.453	2050
				36.9389	0.209464										51.438	2061		51.438	1985
				36.9674	0.209478										51.423	1998		51.423	1924
				36.9958	0.209417										51.408	1955		51.408	1877
				37.0243	0.209625										51.393	1939		51.393	1846
				37.0527	0.209386										51.378	1962		51.378	1859
				37.0812	0.209495										51.363	1996		51.363	1847
				37.1097	0.209386										51.348	2009		51.348	1839
				37.1381	0.209566										51.333	1998		51.333	1824
				37.1666	0.209579										51.318	1968		51.318	1833
				37.195	0.209561										51.303	1955		51.303	1850
				37.2235	0.209515										51.288	1955		51.288	1866
				37.252	0.209504										51.273	1964		51.273	1898
				37.2804	0.209564										51.258	1989		51.258	1935
				37.3089	0.209291										51.243	2016		51.243	1942
				37.3373	0.209494										51.228	2032		51.228	1942
				37.3658	0.209293										51.213	2048		51.213	1951
				37.3942	0.209472										51.198	2046		51.198	1936
				37.4227	0.209282										51.183	2033		51.183	1899
				37.4512	0.209425										51.168	1990		51.168	1870
				37.4796	0.209158										51.153	1953		51.153	1861
				37.5081	0.209432										51.138	1956		51.138	1908
				37.5365	0.209515										51.123	1942		51.123	1967
				37.565	0.2095										51.108	1908		51.108	2020
				37.5935	0.209416										51.093	1885		51.093	2049
				37.6219	0.209313										51.078	1911		51.078	2059
				37.6504	0.209607										51.063	1933		51.063	2034
				37.6788	0.2093										51.048	1969		51.048	2002
				37.7073	0.209724										51.033	2013		51.033	1985
				37.7357	0.209185										51.018	2041		51.018	1999
				37.7642	0.209534										51.003	2058		51.003	2083
				37.7927	0.209449										50.988	2078		50.988	2177
				37.8211	0.209459										50.973	2124		50.973	2235
				37.8496	0.209432										50.958	2208		50.958	2268
				37.878	0.209524										50.943	2333		50.943	2333
				37.9065	0.20945										50.928	2458		50.928	2417
				37.935	0.20923										50.913	2568		50.913	2525
				37.9634	0.209458										50.898	2684		50.898	2632
				37.9919	0.209308										50.883	2842		50.883	2732
				38.0203	0.209545										50.868	3005		50.868	2852
				38.0488	0.209123										50.853	3102		50.853	2943
				38.0772	0.209338										50.838	3218		50.838	3001
				38.1057	0.209321										50.823	3342		50.823	3061
				38.1342	0.209299										50.808	3453		50.808	3145
				38.1626	0.209274										50.793	3556		50.793	3247
				38.1911	0.209312										50.778	3620		50.778	3334
				38.2195	0.209335										50.763	3588		50.763	3410
				38.248	0.2093										50.748	3512		50.748	3487
				38.2765	0.209412										50.733	3455		50.733	3494
				38.3049	0.20939										50.718	3434		50.718	3466
				38.3334	0.209514										50.703	3351		50.703	3384
				38.3618	0.209338										50.688	3211		50.688	3270
				38.3903	0.209551										50.673	3034		50.673	3138
				38.4187	0.209381										50.658	2855		50.658	3000
				38.4472	0.209474										50.643	2702		50.643	2881
				38.4757	0.209397										50.628	2558		50.628	2798
				38.5041	0.209588										50.613	2433		50.613	2771
				38.5326	0.20957										50.598	2348		50.598	2797
				38.561	0.209533										50.583	2281		50.583	2802
				38.5895	0.209511										50.568	2216		50.568	2757
				38.618	0.209483										50.553	2159		50.553	2700
				38.6464	0.209655										50.538	2103		50.538	2652
				38.6749	0.209588										50.523	2078		50.523	2636
				38.7033	0.209666										50.508	2077		50.508	2637
				38.7318	0.209318										50.493	2072		50.493	2610
				38.7602	0.209526										50.478	2067		50.478	2594
				38.7887	0.209494										50.463	2044		50.463	2628
				38.8172	0.20956										50.448	2032		50.448	2673
				38.8456	0.209461										50.433	1992		50.433	2725
				38.8741	0.209407										50.418	1935		50.418	2817
				38.9025	0.209534										50.403	1872		50.403	2914
				38.931	0.209469										50.388	1858		50.388	3022
				38.9595	0.209451										50.373	1877		50.373	3097
				38.9879	0.209285										50.358	1875		50.358	3125
				39.0164	0.209449										50.343	1856		50.343	3137
				39.0448	0.209509										50.328	1813		50.328	3115
				39.0733	0.209375										50.313	1795		50.313	3099
				39.1017	0.209537										50.298	1803		50.298	3068
				39.1302	0.209486										50.283	1821		50.283	3014
				39.1587	0.209515										50.268	1824		50.268	2938
				39.1871	0.209305										50.253	1831		50.253	2856
				39.2156	0.209587										50.238	1852		50.238	2752
				39.244	0.209495										50.223	1901		50.223	2680
				39.2725	0.209501										50.208	1950		50.208	2619
				39.301	0.209485										50.193	1977		50.193	2560
				39.3294	0.209339										50.178	1988		50.178	2489
				39.3579	0.209596										50.163	1996		50.163	2411
				39.3863	0.209339										50.148	2007		50.148	2297
				39.4148	0.209433										50.133	1989		50.133	2208
				39.4432	0.209406										50.118	1965		50.118	2147
				39.4717	0.209563										50.103	1957		50.103	2098
				39.5002	0.209188										50.088	1957		50.088	2066
				39.5286	0.20944										50.073	1944		50.073	2052
				39.5571	0.209132										50.058	1947		50.058	2023
				39.5855	0.209125										50.043	1942		50.043	1975
				39.614	0.20929										50.028	1919		50.028	1931
				39.6425	0.209321										50.013	1907		50.013	1913
				39.6709	0.209327										49.998	1890		49.998	1928
				39.6994	0.209221										49.983	1883		49.983	1960
				39.7278	0.209338										49.968	1908		49.968	1982
				39.7563	0.209266										49.953	1914		49.953	1979
				39.7847	0.209533										49.938	1893		49.938	1954
				39.8132	0.209271										49.923	1883		49.923	1940
				39.8417	0.209578										49.908	1909		49.908	1940
				39.8701	0.209287										49.893	1948		49.893	1956
				39.8986	0.209507										49.878	1982		49.878	1962
				39.927	0.209435										49.863	1991		49.863	1988
				39.9555	0.209566										49.848	1974		49.848	1984
				39.984	0.20944										49.833	1947		49.833	1960
				40.0124	0.209477										49.818	1941		49.818	1955
				40.0409	0.209728										49.803	1924		49.803	1970
				40.0693	0.209442										49.788	1901		49.788	1971
				40.0978	0.209663										49.773	1911		49.773	1958
				40.1262	0.209363										49.758	1940		49.758	1966
				40.1547	0.209615										49.743	1947		49.743	1993
				40.1832	0.209364										49.728	1949		49.728	2005
				40.2116	0.209402										49.713	1952		49.713	2040
				40.2401	0.209474										49.698	1937		49.698	2084
				40.2685	0.209395										49.683	1910		49.683	2081
				40.297	0.209555										49.668	1915		49.668	2033
				40.3255	0.209424										49.653	1936		49.653	1985
				40.3539	0.20948										49.638	1954		49.638	1957
				40.3824	0.209527										49.623	1953		49.623	1958
				40.4108	0.209671										49.608	1944		49.608	1953
				40.4393	0.209446										49.593	1922		49.593	1940
				40.4677	0.209503										49.578	1931		49.578	1918
				40.4962	0.209476										49.563	1955		49.563	1885
				40.5247	0.209518										49.548	1995		49.548	1841
				40.5531	0.209371										49.533	2017		49.533	1849
				40.5816	0.209608										49.518	2010		49.518	1891
				40.61	0.209472										49.503	1973		49.503	1949
				40.6385	0.209503										49.488	1935		49.488	1985
				40.667	0.209507										49.473	1931		49.473	1992
				40.6954	0.209323										49.458	1944		49.458	2010
				40.7239	0.209614										49.443	1988		49.443	2037
				40.7523	0.209325										49.428	2017		49.428	2039
				40.7808	0.209622										49.413	2020		49.413	2029
				40.8092	0.209227										49.398	1995		49.398	2039
				40.8377	0.209402										49.383	1961		49.383	2068
				40.8662	0.209252										49.368	1963		49.368	2077
				40.8946	0.209352										49.353	1990		49.353	2086
				40.9231	0.209277										49.338	2001		49.338	2075
				40.9515	0.209224										49.323	1987		49.323	2059
				40.98	0.209367										49.308	1980		49.308	2052
				41.0085	0.209165										49.293	1993		49.293	2063
				41.0369	0.20948										49.278	2015		49.278	2076
				41.0654	0.209193										49.263	2046		49.263	2072
				41.0938	0.209384										49.248	2062		49.248	2051
				41.1223	0.209287										49.233	2064		49.233	2043
				41.1507	0.209282										49.218	2063		49.218	2018
				41.1792	0.20942										49.203	2065		49.203	1997
				41.2077	0.209374										49.188	2062		49.188	1993
				41.2361	0.209408										49.173	2050		49.173	2011
				41.2646	0.209338										49.158	2050		49.158	2063
				41.293	0.209449										49.143	2053		49.143	2120
				41.3215	0.20936										49.128	2061		49.128	2175
				41.35	0.209453										49.113	2052		49.113	2199
				41.3784	0.209438										49.098	2039		49.098	2212
				41.4069	0.209389										49.083	2029		49.083	2194
				41.4353	0.209435										49.068	2006		49.068	2165
				41.4638	0.209282										49.053	1984		49.053	2195
				41.4922	0.209736										49.038	1979		49.038	2271
				41.5207	0.209281										49.023	1983		49.023	2328
				41.5492	0.209245										49.008	1990		49.008	2362
				41.5776	0.209275										48.993	2019		48.993	2368
				41.6061	0.209399										48.978	2079		48.978	2376
				41.6345	0.209149										48.963	2129		48.963	2440
				41.663	0.209323										48.948	2161		48.948	2555
				41.6915	0.209189										48.933	2159		48.933	2664
				41.7199	0.20929										48.918	2149		48.918	2717
				41.7484	0.209149										48.903	2149		48.903	2750
				41.7768	0.209233										48.888	2159		48.888	2808
				41.8053	0.209294										48.873	2152		48.873	2906
				41.8337	0.209261										48.858	2138		48.858	3033
				41.8622	0.209273										48.843	2119		48.843	3220
				41.8907	0.209266										48.828	2115		48.828	3451
				41.9191	0.209575										48.813	2105		48.813	3673
				41.9476	0.209339										48.798	2117		48.798	3906
				41.976	0.209441										48.783	2126		48.783	4120
				42.0045	0.209183										48.768	2164		48.768	4310
				42.033	0.209474										48.753	2213		48.753	4473
				42.0614	0.209423										48.738	2260		48.738	4634
				42.0899	0.20938										48.723	2294		48.723	4781
				42.1183	0.209483										48.708	2322		48.708	4941
				42.1468	0.20936										48.693	2339		48.693	5114
				42.1752	0.209663										48.678	2332		48.678	5247
				42.2037	0.209329										48.663	2315		48.663	5250
				42.2322	0.209554										48.648	2286		48.648	5108
				42.2606	0.2093										48.633	2289		48.633	4921
				42.2891	0.209405										48.618	2329		48.618	4770
				42.3175	0.209407										48.603	2358		48.603	4656
				42.346	0.20937										48.588	2399		48.588	4533
				42.3745	0.2093										48.573	2454		48.573	4371
				42.4029	0.209257										48.558	2497		48.558	4163
				42.4314	0.20944										48.543	2526		48.543	3935
				42.4598	0.20926										48.528	2537		48.528	3706
				42.4883	0.20948										48.513	2551		48.513	3516
				42.5167	0.209365										48.498	2599		48.498	3381
				42.5452	0.209357										48.483	2642		48.483	3314
				42.5737	0.209506										48.468	2690		48.468	3277
				42.6021	0.209423										48.453	2747		48.453	3270
				42.6306	0.209513										48.438	2787		48.438	3272
				42.659	0.209461										48.423	2823		48.423	3272
				42.6875	0.209538										48.408	2864		48.408	3250
				42.716	0.209414										48.393	2902		48.393	3176
				42.7444	0.209542										48.378	2911		48.378	3124
				42.7729	0.209479										48.363	2914		48.363	3135
				42.8013	0.209585										48.348	2923		48.348	3114
				42.8298	0.209552										48.333	2927		48.333	3072
				42.8582	0.209525										48.318	2903		48.318	3061
				42.8867	0.209479										48.303	2890		48.303	3092
				42.9152	0.20948										48.288	2889		48.288	3110
				42.9436	0.209507										48.273	2856		48.273	3068
				42.9721	0.209448										48.258	2762		48.258	2986
				43.0005	0.2095										48.243	2610		48.243	2898
				43.029	0.209368										48.228	2453		48.228	2812
				43.0575	0.209506										48.213	2342		48.213	2760
				43.0859	0.209339										48.198	2274		48.198	2717
				43.1144	0.209485										48.183	2242		48.183	2701
				43.1428	0.209307										48.168	2215		48.168	2671
				43.1713	0.209432										48.153	2181		48.153	2608
				43.1997	0.209396										48.138	2155		48.138	2549
				43.2282	0.209441										48.123	2151		48.123	2501
				43.2567	0.209387										48.108	2132		48.108	2463
				43.2851	0.209381										48.093	2132		48.093	2424
				43.3136	0.209653										48.078	2120		48.078	2375
				43.342	0.209468										48.063	2098		48.063	2322
				43.3705	0.209587										48.048	2074		48.048	2281
				43.399	0.209538										48.033	2044		48.033	2268
				43.4274	0.209581										48.018	2073		48.018	2271
				43.4559	0.209589										48.003	2149		48.003	2293
				43.4843	0.209504										47.988	2205		47.988	2327
				43.5128	0.209713										47.973	2218		47.973	2331
				43.5412	0.209485										47.958	2191		47.958	2313
				43.5697	0.209621										47.943	2147		47.943	2256
				43.5982	0.20944										47.928	2127		47.928	2209
				43.6266	0.209454										47.913	2102		47.913	2196
				43.6551	0.209471										47.898	2074		47.898	2229
				43.6835	0.209472										47.883	2085		47.883	2284
				43.712	0.209518										47.868	2089		47.868	2332
				43.7405	0.209463										47.853	2082		47.853	2364
				43.7689	0.209633										47.838	2071		47.838	2360
				43.7974	0.209408										47.823	2064		47.823	2354
				43.8258	0.209764										47.808	2045		47.808	2339
				43.8543	0.209449										47.793	2014		47.793	2330
				43.8827	0.209702										47.778	1972		47.778	2324
				43.9112	0.209323										47.763	1943		47.763	2312
				43.9397	0.209683										47.748	1942		47.748	2327
				43.9681	0.209358										47.733	1950		47.733	2409
				43.9966	0.209514										47.718	1945		47.718	2553
				44.025	0.20951										47.703	1948		47.703	2657
				44.0535	0.209544										47.688	1953		47.688	2714
				44.082	0.209639										47.673	1940		47.673	2768
				44.1104	0.209446										47.658	1939		47.658	2825
				44.1389	0.209747										47.643	1942		47.643	2882
				44.1673	0.20959										47.628	1930		47.628	2959
				44.1958	0.209806										47.613	1913		47.613	3097
				44.2242	0.209627										47.598	1884		47.598	3307
				44.2527	0.209713										47.583	1882		47.583	3563
				44.2812	0.209741										47.568	1894		47.568	3845
				44.3096	0.209699										47.553	1907		47.553	4112
				44.3381	0.209712										47.538	1924		47.538	4347
				44.3665	0.209649										47.523	1953		47.523	4530
				44.395	0.209675										47.508	1998		47.508	4689
				44.4235	0.209584										47.493	2044		47.493	4876
				44.4519	0.209624										47.478	2075		47.478	5094
				44.4804	0.209404										47.463	2100		47.463	5282
				44.5088	0.209558										47.448	2113		47.448	5438
				44.5373	0.209601										47.433	2100		47.433	5541
				44.5657	0.209461										47.418	2053		47.418	5638
				44.5942	0.209566										47.403	2019		47.403	5710
				44.6227	0.209518										47.388	1989		47.388	5628
				44.6511	0.209668										47.373	1947		47.373	5451
				44.6796	0.209472										47.358	1927		47.358	5252
				44.708	0.2096										47.343	1923		47.343	5019
				44.7365	0.209552										47.328	1943		47.328	4772
				44.765	0.20951										47.313	1975		47.313	4512
				44.7934	0.20945										47.298	1996		47.298	4220
				44.8219	0.209509										47.283	1999		47.283	3904
				44.8503	0.209623										47.268	2049		47.268	3624
				44.8788	0.209438										47.253	2094		47.253	3368
				44.9072	0.209641										47.238	2112		47.238	3133
				44.9357	0.209411										47.223	2161		47.223	2925
				44.9642	0.209619										47.208	2210		47.208	2755
				44.9926	0.209492										47.193	2195		47.193	2645
				45.0211	0.209567										47.178	2125		47.178	2557
				45.0495	0.209363										47.163	2039		47.163	2496
				45.078	0.209585										47.148	1958		47.148	2454
				45.1065	0.209351										47.133	1896		47.133	2394
				45.1349	0.209438										47.118	1923		47.118	2317
				45.1634	0.20927										47.103	1959		47.103	2231
				45.1918	0.209286										47.088	1996		47.088	2172
				45.2203	0.209296										47.073	2035		47.073	2115
				45.2487	0.209282										47.058	2061		47.058	2084
				45.2772	0.20935										47.043	2080		47.043	2044
				45.3057	0.209277										47.028	2064		47.028	2014
				45.3341	0.209331										47.013	2020		47.013	2014
				45.3626	0.209323										46.998	1971		46.998	2035
				45.391	0.209403										46.983	1926		46.983	2078
				45.4195	0.209447										46.968	1908		46.968	2112
				45.448	0.209365										46.953	1939		46.953	2139
				45.4764	0.209382										46.938	2004		46.938	2134
				45.5049	0.20947										46.923	2046		46.923	2106
				45.5333	0.209593										46.908	2058		46.908	2063
				45.5618	0.20938										46.893	2054		46.893	1984
				45.5902	0.209362										46.878	2038		46.878	1913
				45.6187	0.209509										46.863	2010		46.863	1867
				45.6472	0.209477										46.848	1986		46.848	1845
				45.6756	0.209377										46.833	1963		46.833	1859
				45.7041	0.209384										46.818	1965		46.818	1868
				45.7325	0.209471										46.803	1959		46.803	1875
				45.761	0.209386										46.788	1953		46.788	1891
				45.7895	0.209506										46.773	1935		46.773	1894
				45.8179	0.209227										46.758	1904		46.758	1919
				45.8464	0.209289										46.743	1917		46.743	1967
				45.8748	0.209261										46.728	1951		46.728	2027
				45.9033	0.20933										46.713	2001		46.713	2091
				45.9317	0.209435										46.698	2035		46.698	2120
				45.9602	0.20938										46.683	2059		46.683	2137
				45.9887	0.209318										46.668	2085		46.668	2143
				46.0171	0.209421										46.653	2096		46.653	2159
				46.0456	0.209369										46.638	2111		46.638	2166
				46.074	0.209293										46.623	2139		46.623	2157
				46.1025	0.209344										46.608	2190		46.608	2148
				46.131	0.209418										46.593	2222		46.593	2149
				46.1594	0.209495										46.578	2230		46.578	2173
				46.1879	0.209245										46.563	2252		46.563	2204
				46.2163	0.209671										46.548	2293		46.548	2190
				46.2448	0.209365										46.533	2280		46.533	2140
				46.2732	0.209528										46.518	2255		46.518	2082
				46.3017	0.209387										46.503	2243		46.503	2061
				46.3302	0.209576										46.488	2232		46.488	2081
				46.3586	0.209505										46.473	2244		46.473	2163
				46.3871	0.209469										46.458	2273		46.458	2271
				46.4155	0.209602										46.443	2312		46.443	2346
				46.444	0.209484										46.428	2362		46.428	2382
				46.4725	0.209648										46.413	2454		46.413	2421
				46.5009	0.209401										46.398	2582		46.398	2441
				46.5294	0.209626										46.383	2714		46.383	2468
				46.5578	0.209401										46.368	2802		46.368	2463
				46.5863	0.209435										46.353	2862		46.353	2442
				46.6147	0.209497										46.338	2928		46.338	2427
				46.6432	0.209489										46.323	3001		46.323	2383
				46.6717	0.20953										46.308	3124		46.308	2292
				46.7001	0.209299										46.293	3283		46.293	2183
				46.7286	0.209513										46.278	3450		46.278	2113
				46.757	0.209405										46.263	3650		46.263	2082
				46.7855	0.20958										46.248	3909		46.248	2086
				46.814	0.209318										46.233	4234		46.233	2082
				46.8424	0.209488										46.218	4638		46.218	2080
				46.8709	0.209567										46.203	5197		46.203	2094
				46.8993	0.209496										46.188	5787		46.188	2112
				46.9278	0.209431										46.173	6373		46.173	2125
				46.9562	0.209466										46.158	6930		46.158	2120
				46.9847	0.209559										46.143	7506		46.143	2120
				47.0132	0.209478										46.128	8085		46.128	2097
				47.0416	0.209668										46.113	8635		46.113	2065
				47.0701	0.209377										46.098	9157		46.098	2076
				47.0985	0.20956										46.083	9577		46.083	2070
				47.127	0.209429										46.068	9776		46.068	2014
				47.1555	0.209588										46.053	9760		46.053	1970
				47.1839	0.209152										46.038	9551		46.038	1939
				47.2124	0.209564										46.023	9186		46.023	1935
				47.2408	0.209146										46.008	8683		46.008	1946
				47.2693	0.20924										45.993	8079		45.993	1949
				47.2977	0.209292										45.978	7407		45.978	1935
				47.3262	0.209207										45.963	6733		45.963	1938
				47.3547	0.209225										45.948	6109		45.948	1946
				47.3831	0.20916										45.933	5549		45.933	1913
				47.4116	0.209287										45.918	5077		45.918	1885
				47.44	0.209156										45.903	4681		45.903	1901
				47.4685	0.209297										45.888	4363		45.888	1895
				47.497	0.209112										45.873	4079		45.873	1909
				47.5254	0.209351										45.858	3759		45.858	1920
				47.5539	0.209101										45.843	3442		45.843	1908
				47.5823	0.209333										45.828	3172		45.828	1887
				47.6108	0.209349										45.813	2976		45.813	1880
				47.6392	0.209265										45.798	2846		45.798	1901
				47.6677	0.209522										45.783	2759		45.783	1925
				47.6962	0.209204										45.768	2681		45.768	1920
				47.7246	0.209659										45.753	2610		45.753	1922
				47.7531	0.209214										45.738	2542		45.738	1925
				47.7815	0.20936										45.723	2488		45.723	1926
				47.81	0.209334										45.708	2448		45.708	1937
				47.8385	0.209384										45.693	2440		45.693	1955
				47.8669	0.209334										45.678	2434		45.678	1973
				47.8954	0.209345										45.663	2458		45.663	1995
				47.9238	0.209321										45.648	2459		45.648	2015
				47.9523	0.2092										45.633	2452		45.633	2050
				47.9807	0.209501										45.618	2430		45.618	2057
				48.0092	0.209253										45.603	2401		45.603	2032
				48.0377	0.209407										45.588	2334		45.588	1984
				48.0661	0.209196										45.573	2231		45.573	1916
				48.0946	0.209344										45.558	2130		45.558	1867
				48.123	0.209317										45.543	2078		45.543	1841
				48.1515	0.209281										45.528	2080		45.528	1849
				48.18	0.209395										45.513	2059		45.513	1853
				48.2084	0.209364										45.498	2021		45.498	1857
				48.2369	0.209385										45.483	2024		45.483	1886
				48.2653	0.209449										45.468	2066		45.468	1959
				48.2938	0.209322										45.453	2101		45.453	2032
				48.3222	0.209443										45.438	2136		45.438	2086
				48.3507	0.20941										45.423	2146		45.423	2129
				48.3792	0.209435										45.408	2102		45.408	2152
				48.4076	0.209539										45.393	2019		45.393	2133
				48.4361	0.209341										45.378	1952		45.378	2111
				48.4645	0.209449										45.363	1926		45.363	2115
				48.493	0.20943										45.348	1944		45.348	2166
				48.5215	0.209601										45.333	1982		45.333	2195
				48.5499	0.209436										45.318	1984		45.318	2226
				48.5784	0.209357										45.303	1974		45.303	2296
				48.6068	0.2095										45.288	1973		45.288	2399
				48.6353	0.209406										45.273	1979		45.273	2504
				48.6637	0.209447										45.258	1987		45.258	2592
				48.6922	0.209302										45.243	2006		45.243	2677
				48.7207	0.209281										45.228	2047		45.228	2789
				48.7491	0.209268										45.213	2076		45.213	2933
				48.7776	0.209374										45.198	2085		45.198	3089
				48.806	0.209434										45.183	2073		45.183	3263
				48.8345	0.209326										45.168	2073		45.168	3457
				48.863	0.209465										45.153	2120		45.153	3681
				48.8914	0.20923										45.138	2173		45.138	3938
				48.9199	0.209347										45.123	2232		45.123	4163
				48.9483	0.209384										45.108	2271		45.108	4312
				48.9768	0.209426										45.093	2278		45.093	4434
				49.0052	0.20941										45.078	2248		45.078	4514
				49.0337	0.20948										45.063	2178		45.063	4564
				49.0622	0.209621										45.048	2119		45.048	4564
				49.0906	0.209342										45.033	2087		45.033	4480
				49.1191	0.209688										45.018	2066		45.018	4369
				49.1475	0.209514										45.003	2034		45.003	4235
				49.176	0.209523										44.988	2045		44.988	4106
				49.2045	0.209547										44.973	2073		44.973	3963
				49.2329	0.209597										44.958	2075		44.958	3790
				49.2614	0.209624										44.943	2079		44.943	3557
				49.2898	0.209579										44.928	2069		44.928	3316
				49.3183	0.209483										44.913	2032		44.913	3068
				49.3467	0.209587										44.898	1984		44.898	2830
				49.3752	0.20947										44.883	1969		44.883	2622
				49.4037	0.209439										44.868	1962		44.868	2472
				49.4321	0.209341										44.853	1937		44.853	2374
				49.4606	0.209432										44.838	1934		44.838	2294
				49.489	0.209499										44.823	1926		44.823	2241
				49.5175	0.209333										44.808	1908		44.808	2266
				49.546	0.209476										44.793	1891		44.793	2297
				49.5744	0.20928										44.778	1903		44.778	2324
				49.6029	0.209356										44.763	1913		44.763	2358
				49.6313	0.20933										44.748	1912		44.748	2354
				49.6598	0.209287										44.733	1909		44.733	2312
				49.6882	0.20946										44.718	1928		44.718	2243
				49.7167	0.209384										44.703	1966		44.703	2187
				49.7452	0.209556										44.688	1988		44.688	2135
				49.7736	0.209411										44.673	1969		44.673	2065
				49.8021	0.209556										44.658	1979		44.658	2024
				49.8305	0.209425										44.643	2022		44.643	2018
				49.859	0.209712										44.628	2051		44.628	2028
				49.8875	0.209555										44.613	2093		44.613	2051
				49.9159	0.209497										44.598	2129		44.598	2098
				49.9444	0.209617										44.583	2149		44.583	2114
				49.9728	0.209474										44.568	2152		44.568	2097
				50.0013	0.209558										44.553	2144		44.553	2098
				50.0297	0.209374										44.538	2143		44.538	2129
				50.0582	0.209607										44.523	2147		44.523	2142
				50.0867	0.209386										44.508	2146		44.508	2141
				50.1151	0.209563										44.493	2140		44.493	2116
				50.1436	0.209479										44.478	2136		44.478	2086
				50.172	0.209491										44.463	2143		44.463	2062
				50.2005	0.209312										44.448	2160		44.448	2033
				50.229	0.209238										44.433	2198		44.433	2031
				50.2574	0.209568										44.418	2222		44.418	2069
				50.2859	0.209309										44.403	2238		44.403	2119
				50.3143	0.209415										44.388	2284		44.388	2163
				50.3428	0.20939										44.373	2328		44.373	2222
				50.3712	0.209351										44.358	2346		44.358	2265
				50.3997	0.209453										44.343	2366		44.343	2267
				50.4282	0.209512										44.328	2370		44.328	2244
				50.4566	0.209379										44.313	2345		44.313	2238
				50.4851	0.209463										44.298	2332		44.298	2251
				50.5135	0.209549										44.283	2352		44.283	2291
				50.542	0.209402										44.268	2362		44.268	2331
				50.5705	0.209534										44.253	2413		44.253	2355
				50.5989	0.209448										44.238	2464		44.238	2368
				50.6274	0.209621										44.223	2487		44.223	2401
				50.6558	0.209297										44.208	2529		44.208	2413
				50.6843	0.209554										44.193	2519		44.193	2418
				50.7127	0.20935										44.178	2510		44.178	2447
				50.7412	0.209366										44.163	2524		44.163	2486
				50.7697	0.209407										44.148	2537		44.148	2504
				50.7981	0.20918										44.133	2607		44.133	2504
				50.8266	0.209344										44.118	2726		44.118	2551
				50.855	0.209269										44.103	2845		44.103	2666
				50.8835	0.209471										44.088	2970		44.088	2819
				50.912	0.209269										44.073	3082		44.073	2961
				50.9404	0.209431										44.058	3151		44.058	3055
				50.9689	0.209311										44.043	3207		44.043	3138
				50.9973	0.209255										44.028	3265		44.028	3185
				51.0258	0.20936										44.013	3318		44.013	3235
				51.0542	0.209356										43.998	3336		43.998	3305
				51.0827	0.209444										43.983	3390		43.983	3393
				51.1112	0.209365										43.968	3436		43.968	3451
				51.1396	0.209533										43.953	3443		43.953	3520
				51.1681	0.209428										43.938	3425		43.938	3545
				51.1965	0.209442										43.923	3364		43.923	3540
				51.225	0.209456										43.908	3278		43.908	3536
				51.2535	0.209464										43.893	3177		43.893	3501
				51.2819	0.209593										43.878	3085		43.878	3446
				51.3104	0.209336										43.863	2993		43.863	3378
				51.3388	0.209602										43.848	2922		43.848	3289
				51.3673	0.209356										43.833	2850		43.833	3239
				51.3957	0.209605										43.818	2780		43.818	3153
				51.4242	0.20929										43.803	2717		43.803	3079
				51.4527	0.209589										43.788	2697		43.788	3047
				51.4811	0.209497										43.773	2697		43.773	3027
				51.5096	0.209534										43.758	2671		43.758	3011
				51.538	0.209426										43.743	2643		43.743	2984
				51.5665	0.209469										43.728	2619		43.728	2908
				51.595	0.209375										43.713	2593		43.713	2852
				51.6234	0.209522										43.698	2550		43.698	2777
				51.6519	0.209401										43.683	2485		43.683	2696
				51.6803	0.209429										43.668	2456		43.668	2600
				51.7088	0.20951										43.653	2442		43.653	2496
				51.7372	0.209528										43.638	2391		43.638	2426
				51.7657	0.20959										43.623	2354		43.623	2366
				51.7942	0.209417										43.608	2304		43.608	2303
				51.8226	0.209558										43.593	2256		43.593	2243
				51.8511	0.209531										43.578	2265		43.578	2194
				51.8795	0.209436										43.563	2277		43.563	2209
				51.908	0.209461										43.548	2225		43.548	2225
				51.9365	0.209426										43.533	2162		43.533	2218
				51.9649	0.209503										43.518	2125		43.518	2186
				51.9934	0.209357										43.503	2092		43.503	2147
				52.0218	0.209523										43.488	2057		43.488	2099
				52.0503	0.209314										43.473	2047		43.473	2058
				52.0787	0.209415										43.458	2036		43.458	2061
				52.1072	0.209233										43.443	2019		43.443	2075
				52.1357	0.209215										43.428	2000		43.428	2074
				52.1641	0.209327										43.413	1979		43.413	2071
				52.1926	0.209119										43.398	1990		43.398	2103
				52.221	0.209411										43.383	2025		43.383	2127
				52.2495	0.209161										43.368	2064		43.368	2132
				52.278	0.209363										43.353	2119		43.353	2120
				52.3064	0.20914										43.338	2186		43.338	2123
				52.3349	0.209177										43.323	2202		43.323	2152
				52.3633	0.209234										43.308	2183		43.308	2159
				52.3918	0.209124										43.293	2132		43.293	2171
				52.4202	0.209321										43.278	2085		43.278	2178
				52.4487	0.209162										43.263	2076		43.263	2178
				52.4772	0.209467										43.248	2105		43.248	2173
				52.5056	0.209162										43.233	2111		43.233	2129
				52.5341	0.209524										43.218	2083		43.218	2069
				52.5625	0.209344										43.203	2077		43.203	2028
				52.591	0.209545										43.188	2091		43.188	2004
				52.6195	0.209344										43.173	2095		43.173	2021
				52.6479	0.209425										43.158	2078		43.158	2028
				52.6764	0.209329										43.143	2084		43.143	2069
				52.7048	0.209489										43.128	2098		43.128	2132
				52.7333	0.20935										43.113	2104		43.113	2163
				52.7617	0.209389										43.098	2102		43.098	2167
				52.7902	0.209383										43.083	2103		43.083	2163
				52.8187	0.209356										43.068	2160		43.068	2161
				52.8471	0.209492										43.053	2235		43.053	2133
				52.8756	0.209354										43.038	2280		43.038	2112
				52.904	0.20949										43.023	2276		43.023	2134
				52.9325	0.209224										43.008	2283		43.008	2159
				52.961	0.209435										42.993	2284		42.993	2179
				52.9894	0.209245										42.978	2297		42.978	2193
				53.0179	0.209448										42.963	2295		42.963	2193
				53.0463	0.209468										42.948	2303		42.948	2178
				53.0748	0.209365										42.933	2331		42.933	2162
				53.1032	0.209476										42.918	2380		42.918	2161
				53.1317	0.209308										42.903	2405		42.903	2187
				53.1602	0.209458										42.888	2426		42.888	2215
				53.1886	0.209333										42.873	2422		42.873	2227
				53.2171	0.209636										42.858	2416		42.858	2227
				53.2455	0.209326										42.843	2426		42.843	2238
				53.274	0.20948										42.828	2440		42.828	2264
				53.3025	0.209473										42.813	2453		42.813	2305
				53.3309	0.209395										42.798	2481		42.798	2369
				53.3594	0.209416										42.783	2530		42.783	2423
				53.3878	0.209333										42.768	2533		42.768	2453
				53.4163	0.209584										42.753	2520		42.753	2470
				53.4447	0.2093										42.738	2507		42.738	2470
				53.4732	0.209497										42.723	2477		42.723	2467
				53.5017	0.209231										42.708	2440		42.708	2430
				53.5301	0.209429										42.693	2410		42.693	2369
				53.5586	0.209489										42.678	2379		42.678	2324
				53.587	0.209338										42.663	2353		42.663	2288
				53.6155	0.209285										42.648	2351		42.648	2275
				53.644	0.209435										42.633	2354		42.633	2280
				53.6724	0.209393										42.618	2370		42.618	2302
				53.7009	0.209305										42.603	2395		42.603	2345
				53.7293	0.209293										42.588	2418		42.588	2382
				53.7578	0.209306										42.573	2411		42.573	2410
				53.7862	0.209315										42.558	2372		42.558	2391
				53.8147	0.209227										42.543	2363		42.543	2366
				53.8432	0.209572										42.528	2369		42.528	2312
				53.8716	0.209212										42.513	2370		42.513	2266
				53.9001	0.209611										42.498	2353		42.498	2228
				53.9285	0.209178										42.483	2295		42.483	2215
				53.957	0.209461										42.468	2225		42.468	2228
				53.9855	0.209357										42.453	2169		42.453	2253
				54.0139	0.209406										42.438	2152		42.438	2280
				54.0424	0.209415										42.423	2183		42.423	2285
				54.0708	0.209338										42.408	2171		42.408	2295
				54.0993	0.209447										42.393	2125		42.393	2287
				54.1277	0.209264										42.378	2101		42.378	2237
				54.1562	0.209561										42.363	2135		42.363	2167
				54.1847	0.20925										42.348	2183		42.348	2095
				54.2131	0.209526										42.333	2207		42.333	2039
				54.2416	0.209236										42.318	2194		42.318	2010
				54.27	0.209438										42.303	2147		42.303	1986
				54.2985	0.209368										42.288	2076		42.288	1950
				54.327	0.209279										42.273	2030		42.273	1921
				54.3554	0.209504										42.258	2006		42.258	1929
				54.3839	0.209318										42.243	2015		42.243	1965
				54.4123	0.209624										42.228	2015		42.228	2025
				54.4408	0.209321										42.213	2032		42.213	2067
				54.4692	0.209371										42.198	2055		42.198	2086
				54.4977	0.209357										42.183	2077		42.183	2082
				54.5262	0.209497										42.168	2109		42.168	2050
				54.5546	0.2095										42.153	2130		42.153	2020
				54.5831	0.209395										42.138	2148		42.138	2027
				54.6115	0.209473										42.123	2128		42.123	2035
				54.64	0.209446										42.108	2073		42.108	2023
				54.6685	0.209584										42.093	2011		42.093	2038
				54.6969	0.209392										42.078	1960		42.078	2068
				54.7254	0.209494										42.063	1924		42.063	2099
				54.7538	0.209437										42.048	1923		42.048	2101
				54.7823	0.209625										42.033	1948		42.033	2090
				54.8107	0.209458										42.018	1948		42.018	2110
				54.8392	0.209648										42.003	1945		42.003	2138
				54.8677	0.209472										41.988	1969		41.988	2148
				54.8961	0.20954										41.973	1983		41.973	2129
				54.9246	0.209412										41.958	1984		41.958	2100
				54.953	0.209403										41.943	2001		41.943	2055
				54.9815	0.2095										41.928	2058		41.928	2006
				55.01	0.209408										41.913	2118		41.913	1993
				55.0384	0.209494										41.898	2135		41.898	2008
				55.0669	0.209339										41.883	2130		41.883	2005
				55.0953	0.209624										41.868	2162		41.868	1964
				55.1238	0.209418										41.853	2185		41.853	1926
				55.1522	0.209675										41.838	2173		41.838	1892
				55.1807	0.209342										41.823	2143		41.823	1879
				55.2092	0.209533										41.808	2085		41.808	1930
				55.2376	0.209459										41.793	2038		41.793	1993
				55.2661	0.209443										41.778	2005		41.778	2040
				55.2945	0.209563										41.763	2011		41.763	2087
				55.323	0.209488										41.748	2059		41.748	2125
				55.3515	0.209551										41.733	2140		41.733	2108
				55.3799	0.209531										41.718	2195		41.718	2102
				55.4084	0.209746										41.703	2202		41.703	2125
				55.4368	0.209501										41.688	2180		41.688	2169
				55.4653	0.209727										41.673	2157		41.673	2250
				55.4937	0.209595										41.658	2156		41.658	2354
				55.5222	0.209644										41.643	2153		41.643	2458
				55.5507	0.209726										41.628	2127		41.628	2514
				55.5791	0.209621										41.613	2116		41.613	2524
				55.6076	0.209575										41.598	2088		41.598	2541
				55.636	0.209552										41.583	2078		41.583	2543
				55.6645	0.209789										41.568	2123		41.568	2592
				55.693	0.209378										41.553	2177		41.553	2667
				55.7214	0.209504										41.538	2204		41.538	2743
				55.7499	0.209404										41.523	2222		41.523	2782
				55.7783	0.209456										41.508	2213		41.508	2807
				55.8068	0.209317										41.493	2190		41.493	2831
				55.8352	0.209405										41.478	2204		41.478	2829
				55.8637	0.209312										41.463	2244		41.463	2787
				55.8922	0.209545										41.448	2317		41.448	2710
				55.9206	0.20935										41.433	2370		41.433	2608
				55.9491	0.209343										41.418	2390		41.418	2467
				55.9775	0.209391										41.403	2364		41.403	2335
				56.006	0.209423										41.388	2330		41.388	2241
				56.0345	0.209448										41.373	2321		41.373	2171
				56.0629	0.209494										41.358	2347		41.358	2116
				56.0914	0.209603										41.343	2379		41.343	2111
				56.1198	0.209437										41.328	2385		41.328	2130
				56.1483	0.209623										41.313	2373		41.313	2126
				56.1767	0.209492										41.298	2350		41.298	2115
				56.2052	0.209641										41.283	2355		41.283	2113
				56.2337	0.209539										41.268	2396		41.268	2092
				56.2621	0.209582										41.253	2465		41.253	2048
				56.2906	0.209716										41.238	2540		41.238	1988
				56.319	0.209498										41.223	2638		41.223	1975
				56.3475	0.209771										41.208	2778		41.208	2018
				56.376	0.209446										41.193	2939		41.193	2051
				56.4044	0.209693										41.178	3097		41.178	2049
				56.4329	0.209528										41.163	3241		41.163	2019
				56.4613	0.209599										41.148	3462		41.148	2013
				56.4898	0.209461										41.133	3765		41.133	2037
				56.5182	0.209429										41.118	4119		41.118	2041
				56.5467	0.209743										41.103	4520		41.103	2018
				56.5752	0.2095										41.088	4977		41.088	1992
				56.6036	0.209799										41.073	5520		41.073	1980
				56.6321	0.209411										41.058	6134		41.058	1956
				56.6605	0.209627										41.043	6718		41.043	1976
				56.689	0.209516										41.028	7246		41.028	2038
				56.7175	0.209755										41.013	7774		41.013	2070
				56.7459	0.209645										40.998	8255		40.998	2080
				56.7744	0.209668										40.983	8585		40.983	2095
				56.8028	0.209762										40.968	8697		40.968	2124
				56.8313	0.209602										40.953	8676		40.953	2147
				56.8597	0.209756										40.938	8515		40.938	2177
[truncated: 3,273 more rows]

## Sheet: Figure 2 c-f
Figure 2c	XANES spectra at the Fe K-edge of MgFe2O4 under operando condition						Figure 2d	Fourier transformed k2-weighted EXAFS spectra in R-space at Fe K-edge of MgFe2O4
Energy (eV)	Normalized μ						R (Å)	|χ(R)| (Å-3)								Figure 2e	Reference Fe K-edge XANES spectra of Fe metal, MgFe2O4 and Fe3N							Figure 2f	Calculated phase diagram of nitridation of iron
	Fe-foil	Prior to reduction	NH3_Cooling toRT	H2_600	NH3_550			Fe-foil (1/2 intensity)	Prior to reduction	NH3_Cooling toRT	H2_600	NH3_550 (x2)				Energy (eV)	Normalized μ
6962.19	0.000355788	0.00026223	-0.00418	0.00947	0.00247		0	0.05091	0.04678	0.03123	0.00727	0.00908					MgFe2O4_Ref	Fe3N_Ref	Fe-foil_Ref					Temperature (K)	Log10(p(NH3/H2)) / bar
6967.19	0.000215843	-0.00112	-0.00674	0.00164	-0.000517519		0.03068	0.04919	0.04696	0.0296	0.01066	0.0089				6788.84	0.02384	0.02777	0.00704					300	-2.14097	1.42251		Temperature (K)	Log10(p(NH3/H2)) / bar
6972.19	0.000248687	-0.0015	-0.00376	0.000470752	0.00353		0.06136	0.04413	0.04747	0.02489	0.01687	0.00836				6794.56	0.02311	0.02667	0.00674					309.091	-2.08477	1.3739		773	0.42599
6977.19	0.00012489	-0.00465	-0.00552	-0.00775	0.0014		0.09204	0.03607	0.04816	0.01754	0.0231	0.00754				6800.03	0.02223	0.02558	0.00655					318.182	-2.03081	1.32904		773	-1.27845
6982.19	4.14011e-05	-0.00372	-0.00114	-0.00644	-0.00194		0.12272	0.02562	0.04887	0.00865	0.02852	0.00665				6806.31	0.02114	0.02428	0.00625					327.273	-1.97892	1.2876
6987.19	1.10826e-05	0.00266	-0.000954528	0.0033	-0.00192		0.1534	0.0138	0.0494	0.00631	0.03272	0.00633				6812.01	0.02018	0.02325	0.006					336.364	-1.92898	1.24926
6992.22	-0.000130423	0.00222	0.00071173	-0.00205	0.001		0.18408	0.00635	0.04964	0.01621	0.03544	0.00753				6817.8	0.01948	0.02227	0.00569					345.455	-1.88083	1.21377
6997.22	-0.0001401	0.00203	4.98634e-06	0.00299	-0.00313		0.21476	0.0162	0.04963	0.02684	0.03649	0.01045				6823.59	0.01844	0.02137	0.00545					354.545	-1.83438	1.18088
7002.22	-0.000223036	0.00157	-5.08559e-05	-0.00491	-0.00268		0.24544	0.02858	0.04966	0.03614	0.03581	0.01463				6829.45	0.01751	0.0206	0.00515					363.636	-1.7895	1.15037
7007.22	-0.000194358	0.00143	0.000440432	-0.01096	-0.00225		0.27612	0.03966	0.05031	0.04313	0.0334	0.01963				6835.31	0.01659	0.01955	0.00491					372.727	-1.74611	1.12206
7012.22	-0.00025975	0.000321608	0.00201	0.00369	-0.000172424		0.3068	0.04838	0.05241	0.0471	0.02937	0.02508				6841.05	0.0161	0.0185	0.00472					381.818	-1.70411	1.09577
7017.22	-0.000282881	0.00115	0.000116111	0.01089	0.00593		0.33748	0.05402	0.05674	0.04762	0.02394	0.03066				6846.97	0.0149	0.01774	0.0045					390.909	-1.66342	1.07134
7022.22	-0.000258364	-1.38425e-06	0.000101746	0.00638	0.0044		0.36816	0.05606	0.06361	0.04468	0.01752	0.03606				6852.86	0.01401	0.01681	0.0043					400	-1.62397	1.04864
7027.22	-0.000214774	0.000828469	0.00147	-0.00152	0.00428		0.39884	0.05426	0.07273	0.03881	0.01108	0.04096				6858.65	0.01314	0.01596	0.00402					409.091	-1.58569	1.02753
7032.22	-0.000239875	0.00132	0.00291	-0.00707	0.00289		0.42951	0.04862	0.08334	0.0317	0.0082	0.04506				6864.43	0.01274	0.01522	0.00385					418.182	-1.54851	1.0079
7037.22	-8.84835e-05	-0.000673752	0.00288	-0.00642	-0.000402422		0.46019	0.03946	0.0945	0.02731	0.01283	0.04814				6870.29	0.012	0.01422	0.00365					427.273	-1.51238	0.98963
7042.22	-3.82664e-05	0.000370981	0.000695792	0.0028	0.000496823		0.49087	0.0276	0.10525	0.03094	0.02027	0.05008				6876.27	0.011	0.01342	0.00341					436.364	-1.47724	0.97265
7047.22	-2.07323e-05	0.00124	-0.000226397	0.01001	-0.00258		0.52155	0.01531	0.11477	0.04198	0.0278	0.05094				6882.32	0.01021	0.01256	0.00317					445.455	-1.44305	0.95685
7052.22	0.000102279	8.16426e-05	-0.00151	-0.00437	0.00187		0.55223	0.01374	0.12252	0.05589	0.03452	0.05107				6888.16	0.00974	0.01183	0.00297					454.545	-1.40975	0.94215
7057.22	0.000414984	-2.11123e-05	-0.000958137	0.00246	-0.00274		0.58291	0.02699	0.12837	0.06947	0.03992	0.0512				6894.09	0.00899	0.0111	0.00274					463.636	-1.3773	0.92848
7062.22	0.000576088	-0.00049458	-0.00231	-0.00202	-0.00278		0.61359	0.04252	0.13273	0.08074	0.04359	0.05248				6899.96	0.00814	0.01034	0.00257					472.727	-1.34566	0.91578
7064.22	0.000598758	-0.000822881	-0.00205	0.00118	-0.00526		0.64427	0.05688	0.13674	0.08838	0.04527	0.05629				6905.93	0.00745	0.00955	0.00236					481.818	-1.31479	0.90398
7066.21	0.000735498	-0.00115	-0.00167	-0.00358	-0.00131		0.67495	0.06863	0.14219	0.09159	0.04473	0.06363				6911.84	0.0068	0.00909	0.00215					490.909	-1.28467	0.89301
7068.24	0.000850556	-0.00285	-0.00246	-0.0064	0.00153		0.70563	0.07687	0.15124	0.0902	0.0419	0.07469				6917.81	0.00646	0.00818	0.00199					500	-1.25525	0.88284
7070.23	0.00091001	-0.000869115	-0.00348	0.000759919	0.000275068		0.73631	0.08114	0.16565	0.08503	0.0368	0.08896				6923.88	0.00591	0.00748	0.00178					509.091	-1.2265	0.87341
7072.22	0.000959606	0.0013	-0.00349	-0.00114	0.0012		0.76699	0.08161	0.18615	0.07843	0.02961	0.10561				6929.86	0.00521	0.00706	0.0016					518.182	-1.1984	0.86467
7074.22	0.0011	0.000540445	-0.00532	-0.00415	0.00179		0.79767	0.07936	0.21213	0.07491	0.02078	0.12372				6935.8	0.00445	0.00626	0.00141					527.273	-1.17092	0.85658
7076.21	0.00125	-0.000531258	-0.0064	0.00205	-0.00158		0.82835	0.07681	0.24214	0.08005	0.0119	0.14242				6941.79	0.00405	0.00539	0.00125					536.364	-1.14403	0.8491
7078.2	0.0013	-0.000484866	-0.00676	-0.00345	-0.00318		0.85903	0.07774	0.27428	0.096	0.01086	0.1609				6947.77	0.00371	0.00472	0.00109					545.455	-1.11771	0.8422
7080.19	0.00154	-0.000389787	-0.00467	2.25052e-05	0.000478101		0.88971	0.08573	0.30673	0.11996	0.02105	0.17844				6953.78	0.0031	0.00386	0.000897901					554.545	-1.09194	0.83585
7082.19	0.00173	-0.000732728	-0.00574	-0.00734	-0.00478		0.92039	0.10148	0.3379	0.14764	0.0339	0.1944				6959.8	0.00271	0.0033	0.000749606					563.636	-1.06669	0.83
7082.54	0.00175	-0.0012	-0.0057	7.25235e-05	-0.000635261		0.95107	0.12271	0.36671	0.17547	0.04698	0.20831				6965.83	0.00206	0.00272	0.000581636					572.727	-1.04195	0.82464
7082.81	0.00171	-0.00161	-0.00551	0.00172	-0.00165		0.98175	0.14607	0.39271	0.20066	0.05935	0.21989				6972.07	0.00183	0.00227	0.000452926					581.818	-1.01769	0.81973
7083.12	0.00184	-0.00153	-0.00528	-0.00128	-0.00492		1.01243	0.16835	0.41623	0.22114	0.07032	0.22909				6978.32	0.00151	0.00173	0.000285192					590.909	-0.9939	0.81525
7083.4	0.00183	-0.00102	-0.00509	-0.00268	-0.00137		1.04311	0.18674	0.43843	0.23554	0.0793	0.23615				6984.24	0.00104	0.0011	0.000144094					600	-0.97057	0.81117
7083.71	0.0019	-0.000986178	-0.00484	-0.00873	0.000945771		1.07379	0.19879	0.46126	0.2433	0.08575	0.24167				6990.16	0.000608099	0.000495391	2.42065e-05					609.091	-0.94766	0.80748
7084.02	0.00195	-0.00165	-0.00448	-0.00325	-0.000784278		1.10447	0.20244	0.48714	0.24488	0.08925	0.2466				6996.31	0.000246697	0.000140512	-8.508e-05					618.182	-0.92518	0.80416
7084.29	0.00202	-0.00183	-0.00417	-0.0023	0.00149		1.13515	0.19614	0.51849	0.24202	0.08946	0.25223				7002.41	-8.19147e-05	-2.87816e-05	-0.000285849					627.273	-0.9031	0.80117
7084.61	0.00196	-0.00203	-0.00381	-0.00314	0.00252		1.16583	0.17897	0.55704	0.23788	0.08617	0.26003				7008.59	1.43057e-05	-0.000422034	-0.000260677					636.364	-0.88141	0.79851
7084.88	0.00202	-0.0024	-0.00349	0.00087728	-0.000885981		1.1965	0.15082	0.60333	0.23692	0.07928	0.27141				7014.72	-0.00046088	-0.000790396	-0.000380135					645.455	-0.8601	0.79616
7085.19	0.00212	-0.00229	-0.00359	-0.00129	0.000695556		1.22718	0.11303	0.65653	0.24377	0.06885	0.28742				7020.91	-0.000729289	-0.000932246	-0.000478425					654.545	-0.83916	0.7941
7085.51	0.00217	-0.00236	-0.00409	-0.00399	0.0032		1.25786	0.07126	0.71454	0.26128	0.05505	0.30847				7027.23	-0.000879833	-0.00116	-0.000557213					663.636	-0.81857	0.79232
7085.78	0.00221	-0.00232	-0.00454	0.00138	0.00248		1.28854	0.05414	0.7744	0.28903	0.03816	0.33428				7033.44	-0.00139	-0.00143	-0.000620531					672.727	-0.79832	0.7908
7086.09	0.00222	-0.00263	-0.00505	0.00558	0.00325		1.31922	0.09607	0.83269	0.32381	0.01864	0.36397				7039.58	-0.00106	-0.00146	-0.000653066					681.818	-0.7784	0.78953
7086.4	0.00224	-0.00277	-0.00555	0.00337	0.00366		1.3499	0.16044	0.8859	0.36116	0.00445	0.39625				7045.78	-0.00127	-0.00151	-0.00068457					690.909	-0.7588	0.7885
7086.68	0.00232	-0.00207	-0.00644	0.00372	0.00196		1.38058	0.22903	0.93072	0.39663	0.02725	0.42965				7051.92	-0.00127	-0.00149	-0.00064445					700	-0.73952	0.78769
7086.99	0.00234	-0.00205	-0.00751	0.00365	0.00228		1.41126	0.29536	0.96425	0.42637	0.0521	0.46263				7058.14	-0.00126	-0.00148	-0.000562231					709.091	-0.72053	0.78709
7087.26	0.00242	-0.00186	-0.00844	0.00278	0.00303		1.44194	0.35482	0.98416	0.44731	0.0778	0.49374				7064.31	-0.00126	-0.00129	-0.000423052					718.182	-0.70184	0.7867
7087.58	0.00247	-0.00189	-0.00951	0.00243	0.00111		1.47262	0.40355	0.9888	0.45722	0.10397	0.52164				7070.71	-0.00121	-0.000909	-0.00022441					727.273	-0.68344	0.7865
7087.89	0.00264	-0.00194	-0.00975	-0.00341	0.000316419		1.5033	0.43849	0.97728	0.45477	0.13036	0.54518				7075.47	-0.000617768	-0.000837911	3.39106e-05					736.364	-0.6653	0.78648
7088.16	0.00255	-0.00228	-0.00863	-0.00812	0.0012		1.53398	0.45796	0.94954	0.43957	0.15688	0.56344				7077.34	-0.000516934	-0.000766555	0.000163882					745.455	-0.64744	0.78664
7088.51	0.00272	-0.00184	-0.0072	-5.04767e-05	-0.000110431		1.56466	0.46262	0.9063	0.41212	0.18367	0.57575				7077.7	-0.000559993	-0.000527953	0.000127716					754.545	-0.62984	0.78697
7088.83	0.00267	-0.000970815	-0.00592	0.00436	-0.00158		1.59534	0.45707	0.84907	0.3739	0.21099	0.58174				7078.06	-0.000724197	-0.00029875	0.00016832					763.636	-0.61249	0.78745
7089.1	0.00276	-0.00102	-0.0048	0.00356	-0.00156		1.62602	0.45223	0.78009	0.32738	0.23927	0.58138				7078.39	-0.000298206	-0.000475995	0.000196467					772.727	-0.59538	0.78809
7089.41	0.00285	-0.00106	-0.00465	0.00553	0.00138		1.6567	0.46658	0.7022	0.2762	0.26902	0.575				7078.69	-0.000335997	-0.000362688	0.000177911					781.818	-0.57852	0.78886
7089.72	0.00287	-0.00163	-0.00465	0.00266	0.00366		1.68738	0.5213	0.61882	0.22575	0.30071	0.56333				7079	-0.000394469	-4.68382e-05	0.000182651					790.909	-0.56189	0.78978
7090	0.00292	-0.00146	-0.00465	0.00726	0.000384036		1.71806	0.62825	0.53375	0.18431	0.3347	0.54754				7079.32	-0.000502724	-0.000371094	0.000221543					800	-0.54548	0.79082
7090.31	0.00295	-0.000256787	-0.00465	0.00588	0.000681091		1.74874	0.78526	0.45115	0.16336	0.37116	0.52927				7079.66	-0.000791633	-9.58376e-05	0.000310098					809.091	-0.5293	0.79199
7090.62	0.00297	-0.000507343	-0.00478	-0.000664107	-0.000509185		1.77942	0.98295	0.37541	0.17077	0.41	0.51058				7080.04	-0.000651409	-2.49487e-05	0.000184521					818.182	-0.51333	0.79328
7090.9	0.0031	-0.00125	-0.00514	-0.00232	-0.00243		1.8101	1.21105	0.31091	0.20109	0.45086	0.49392				7080.44	-0.000332384	-0.000182747	0.000274726					827.273	-0.49757	0.79468
7091.21	0.00317	-0.00129	-0.00554	-0.00288	0.000488082		1.84078	1.46016	0.26137	0.24321	0.49309	0.48186				7080.82	-0.000284362	-0.000538503	0.000369551					836.364	-0.48201	0.79619
7091.48	0.00318	-0.000964458	-0.0059	-0.00254	0.000110591		1.87146	1.7217	0.22842	0.29009	0.53586	0.47673				7081.22	-0.000286479	-0.000146974	0.000412578					845.455	-0.46666	0.79781
7091.79	0.00332	-0.00119	-0.0063	-0.0064	-0.000769628		1.90214	1.9876	0.2099	0.33916	0.57815	0.48011				7081.61	-0.00035324	3.69693e-06	0.000356101					854.545	-0.45149	0.79952
7092.11	0.0034	-0.000932585	-0.00731	-0.00635	0.00205		1.93282	2.25026	0.20008	0.39042	0.61882	0.49243				7081.97	-0.000200662	-0.000429443	0.000444002					863.636	-0.43652	0.80132
7092.38	0.00354	-0.00111	-0.00837	-0.00689	0.00129		1.9635	2.50252	0.19244	0.44491	0.65671	0.51287				7082.32	-5.78301e-06	0.000336963	0.000431994					872.727	-0.42173	0.80321
7092.69	0.00353	-0.00224	-0.00958	-0.00756	-0.00297		1.99418	2.73785	0.18211	0.50373	0.69068	0.53963				7082.65	-0.000195418	0.000392954	0.000540602					881.818	-0.40713	0.80519
7093.01	0.00368	-0.00286	-0.0106	-0.00825	-0.00316		2.02485	2.95047	0.16654	0.56737	0.71965	0.57038				7082.95	-0.000359897	0.000107685	0.000519379					890.909	-0.39269	0.80725
7093.28	0.00372	-0.00248	-0.00895	-0.00696	-0.0027		2.05553	3.13552	0.1452	0.63528	0.74266	0.60269				7083.27	-0.000190261	2.19273e-05	0.00053465					900	-0.37844	0.80939
7093.59	0.00377	-0.0008536	-0.00706	-0.00309	-0.0033		2.08621	3.28916	0.119	0.70593	0.75894	0.63431				7083.59	-0.000239955	0.000118732	0.000655504					909.091	-0.36435	0.8116
7093.9	0.0039	-0.000736199	-0.00548	-0.00199	-0.00318		2.11689	3.40872	0.09028	0.77691	0.7679	0.66328				7083.93	-0.000300722	-5.23075e-06	0.000682764					918.182	-0.35042	0.81389
7094.18	0.00395	-0.00183	-0.00649	-0.00529	-0.00256		2.14757	3.49267	0.06379	0.84534	0.76917	0.68801				7084.31	-0.000267549	-4.06172e-05	0.000737402					927.273	-0.33665	0.81624
7094.49	0.00408	-0.00126	-0.00765	-0.00722	-0.000399028		2.17825	3.54064	0.05041	0.90812	0.76262	0.70727				7084.71	0.000295958	0.000394496	0.000827803					936.364	-0.32305	0.81865
7094.76	0.00411	-0.000326935	-0.00866	-0.000376318	0.00125		2.20893	3.55334	0.06103	0.96226	0.74839	0.72017				7085.1	3.94992e-05	0.00027985	0.000937216					945.455	-0.30959	0.82113
7095.08	0.00417	-0.000469798	-0.00847	0.0083	0.00233		2.23961	3.53241	0.08616	1.00514	0.72681	0.72611				7085.5	0.000140784	0.000564175	0.00093725					954.545	-0.29629	0.82367
7095.39	0.00429	-0.00078545	-0.00806	0.00378	0.00197		2.27029	3.48024	0.11538	1.03466	0.69849	0.72482				7085.89	2.75308e-05	0.000234111	0.000870732					963.636	-0.28313	0.82626
7095.7	0.0045	-0.000596993	-0.00762	-0.000666624	-0.000120994		2.30097	3.39977	0.1456	1.0494	0.66419	0.71625				7086.25	0.000132789	0.000159806	0.000957281					972.727	-0.27011	0.8289
7095.97	0.00455	-0.000400934	-0.00627	0.00116	-0.00121		2.33165	3.29425	0.17684	1.04865	0.6249	0.70061				7086.6	0.000264072	0.000618447	0.00105					981.818	-0.25724	0.8316
7096.29	0.0047	-0.000358401	-0.00472	0.00258	-0.00253		2.36233	3.16703	0.21022	1.03244	0.58169	0.6783				7086.92	0.000412129	0.000551885	0.00101					990.909	-0.24451	0.83435
7096.56	0.00475	-0.000209622	-0.00342	-0.000265622	0.000604052		2.39301	3.02131	0.24716	1.0015	0.53575	0.6499				7087.23	-5.49033e-05	0.000722121	0.000961461					1000	-0.23191	0.83714
7096.91	0.00496	6.08227e-05	-0.00431	-0.00315	7.32214e-05		2.42369	2.86007	0.2887	0.95721	0.4883	0.61611				7087.54	0.000230004	0.000805638	0.00107					1009.09	-0.21944	0.83998
7097.22	0.00509	2.41551e-05	-0.0051	-0.0016	-0.000507213		2.45437	2.6859	0.33511	0.90148	0.44054	0.57778				7087.86	0.000471452	0.00105	0.00124					1018.18	-0.2071	0.84286
7097.5	0.00522	1.68361e-05	-0.00566	-0.000574678	-0.000516383		2.48505	2.50101	0.38583	0.8366	0.39361	0.53581				7088.2	0.000139693	0.00117	0.00125					1027.27	-0.19489	0.84578
7097.81	0.00533	2.87631e-05	-0.00603	0.00129	-0.00489		2.51573	2.3073	0.43957	0.76514	0.34851	0.4912				7088.59	0.000293536	0.00070852	0.00126					1036.36	-0.1828	0.84873
7098.12	0.00552	-0.000427122	-0.0064	0.000601746	-0.00481		2.54641	2.10644	0.49453	0.68977	0.30604	0.44495				7088.98	-1.89672e-06	0.00106	0.00138					1045.45	-0.17083	0.85173
7098.4	0.00562	-0.00058346	-0.00589	-0.00495	-0.00369		2.57709	1.90003	0.54865	0.61313	0.26678	0.39809				7089.37	0.000404935	0.00109	0.00139					1054.55	-0.15899	0.85476
7098.71	0.00582	-0.000400218	-0.00402	-0.00848	-0.00368		2.60777	1.68975	0.59982	0.53771	0.23098	0.35165				7089.77	0.000568516	0.0011	0.00146					1063.64	-0.14726	0.85782
7099.02	0.00603	6.02078e-05	-0.00214	-0.00466	-0.00237		2.63845	1.47754	0.64607	0.46574	0.1986	0.30668				7090.15	0.00115	0.00121	0.00161					1072.73	-0.13565	0.86092
7099.29	0.00616	0.00125	-0.00174	-0.00236	-0.0034		2.66913	1.2657	0.68571	0.39911	0.16931	0.2642				7090.52	0.000822722	0.0016	0.00157					1081.82	-0.12414	0.86405
7099.61	0.00633	0.00152	-0.0043	-0.000940993	-0.00534		2.69981	1.05704	0.71738	0.3393	0.14255	0.22529				7090.87	0.000698277	0.00169	0.0016					1090.91	-0.11275	0.8672
7099.92	0.00647	0.000794612	-0.00686	0.000328239	-0.00287		2.73049	0.85495	0.74016	0.28731	0.11768	0.19106				7091.19	0.000513312	0.00174	0.00176					1100	-0.10147	0.87039
7100.19	0.0067	0.00102	-0.00824	-0.000536463	-0.000797603		2.76117	0.66368	0.75359	0.24358	0.09411	0.16269				7091.49	0.00084647	0.00172	0.00185					1109.09	-0.0903	0.8736
7100.51	0.00685	0.00206	-0.00862	-0.00217	0.00163		2.79184	0.48901	0.75762	0.2079	0.07158	0.14126				7091.81	0.000891866	0.00181	0.00188					1118.18	-0.07922	0.87683
7100.82	0.00716	0.00223	-0.009	-0.00624	0.00312		2.82252	0.34051	0.75265	0.1794	0.05059	0.12745				7092.13	0.000675476	0.0024	0.00195					1127.27	-0.06826	0.88009
7101.09	0.00733	0.00263	-0.00883	-0.00673	0.00317		2.8532	0.23774	0.73938	0.15659	0.03407	0.121				7092.47	0.00102	0.00198	0.00209					1136.36	-0.05739	0.88337
7101.4	0.00756	0.00327	-0.0081	0.00228	0.00345		2.88388	0.21051	0.71881	0.13763	0.03098	0.12053				7092.86	0.000950859	0.00204	0.0022					1145.45	-0.04662	0.88667
7101.72	0.00773	0.00284	-0.00738	-0.000698263	0.00566		2.91456	0.24954	0.69212	0.12072	0.04435	0.12405				7093.26	0.00103	0.00213	0.00221					1154.55	-0.03595	0.89
7101.99	0.00802	0.00304	-0.00626	-0.00425	0.00605		2.94524	0.30743	0.66053	0.10449	0.0643	0.12973				7093.65	0.000993335	0.00203	0.00232					1163.64	-0.02537	0.89334
7102.3	0.00838	0.00256	-0.00469	-0.0021	0.00629		2.97592	0.35765	0.62529	0.08829	0.08561	0.13636				7094.05	0.00106	0.00216	0.00245					1172.73	-0.01489	0.8967
7102.61	0.00867	0.00173	-0.00312	0.00125	0.00713		3.0066	0.39148	0.58755	0.07261	0.10643	0.14331				7094.43	0.00102	0.00235	0.00264					1181.82	-0.0045	0.90008
7102.89	0.00896	0.00156	-0.00282	0.00367	0.00762		3.03728	0.40723	0.54833	0.05982	0.12582	0.15038				7094.8	0.00183	0.00252	0.00277					1190.91	0.0058	0.90347
7103.2	0.00931	0.00269	-0.00283	-0.000293717	0.00391		3.06796	0.40673	0.50848	0.0549	0.14313	0.15766				7095.15	0.00179	0.0029	0.00278					1200	0.01601	0.90688
7103.51	0.00974	0.00298	-0.00284	0.000253664	0.00221		3.09864	0.39446	0.46871	0.06207	0.15791	0.16538				7095.47	0.00181	0.0031	0.00286
7103.79	0.01012	0.00319	-0.00235	0.00411	0.00479		3.12932	0.37764	0.4296	0.07915	0.16981	0.17373				7095.78	0.00182	0.003	0.00295
7104.1	0.01053	0.00374	-0.00174	0.01032	0.00772		3.16	0.36598	0.39163	0.10124	0.17864	0.18287				7096.09	0.00171	0.00334	0.00308
7104.41	0.01097	0.00365	-0.00113	0.01037	0.00306		3.19068	0.36991	0.35524	0.12489	0.18429	0.19281				7096.42	0.00173	0.00364	0.00328
7104.69	0.01137	0.00382	-0.000175684	0.00568	0.00491		3.22136	0.39622	0.32078	0.14799	0.18683	0.20344				7096.77	0.00204	0.00424	0.00336
7105	0.01203	0.00439	0.000913992	0.000676997	0.0083		3.25204	0.44453	0.28857	0.1691	0.1864	0.2145				7097.16	0.00204	0.00398	0.00347
7105.31	0.01263	0.00406	0.00207	-0.000979394	0.00971		3.28272	0.50884	0.25882	0.18717	0.1833	0.22565				7097.56	0.00214	0.00397	0.00365
7105.58	0.01319	0.00397	0.0034	-0.0018	0.01076		3.3134	0.58157	0.23158	0.20145	0.17793	0.23649				7097.95	0.00183	0.00413	0.00387
7105.9	0.01403	0.00501	0.00479	0.00807	0.01163		3.34408	0.65601	0.2067	0.21146	0.17079	0.2466				7098.35	0.0021	0.00434	0.00402
7106.21	0.01476	0.00562	0.00565	0.01051	0.01546		3.37476	0.72698	0.18383	0.21701	0.16251	0.25556				7098.73	0.00242	0.0047	0.00421
7106.48	0.01559	0.00616	0.0064	0.00875	0.01834		3.40544	0.79072	0.16249	0.21818	0.15381	0.26299				7099.09	0.00251	0.00566	0.00431
7106.79	0.01661	0.00579	0.00726	0.00763	0.01744		3.43612	0.84463	0.14222	0.21531	0.14554	0.26853				7099.44	0.00263	0.00541	0.00454
7107.11	0.01764	0.00618	0.00812	0.00712	0.01697		3.4668	0.88714	0.12284	0.20903	0.13857	0.27191				7099.76	0.00268	0.0056	0.00476
7107.38	0.01884	0.00802	0.00888	0.01303	0.01863		3.49748	0.91752	0.1048	0.20015	0.13379	0.27289				7100.07	0.00318	0.00586	0.00494
7107.69	0.02019	0.00902	0.01018	0.01933	0.02022		3.52816	0.93573	0.08967	0.18969	0.13189	0.27131				7100.54	0.00329	0.00592	0.00517
7108.01	0.02173	0.00947	0.01277	0.01607	0.02121		3.55884	0.94228	0.08048	0.17879	0.13325	0.26707				7101.05	0.00321	0.00645	0.00559
7108.28	0.02351	0.01009	0.01504	0.01517	0.0222		3.58952	0.93808	0.08059	0.16864	0.13782	0.26015				7101.25	0.00324	0.00655	0.00577
7108.59	0.02558	0.00978	0.01716	0.02741	0.02686		3.62019	0.9242	0.09056	0.16032	0.14517	0.25057				7101.45	0.00328	0.00663	0.00594
7108.9	0.02813	0.01041	0.01799	0.02921	0.02857		3.65087	0.90173	0.10729	0.15466	0.15464	0.23845				7101.84	0.00334	0.00724	0.00628
7109.18	0.03091	0.01144	0.01872	0.03269	0.02898		3.68155	0.87157	0.12695	0.15204	0.16552	0.22393				7102.23	0.00382	0.00746	0.00657
7109.49	0.03454	0.01245	0.02214	0.0422	0.03116		3.71223	0.83427	0.14657	0.15234	0.17713	0.20725				7102.63	0.00416	0.00786	0.00687
7109.8	0.03889	0.01357	0.03006	0.04905	0.03716		3.74291	0.78993	0.16405	0.15502	0.18887	0.18873				7103.02	0.00448	0.00832	0.00716
7110.08	0.04468	0.01429	0.037	0.0562	0.04142		3.77359	0.73815	0.17786	0.15934	0.20021	0.16879				7103.37	0.00456	0.00916	0.0076
7110.39	0.05241	0.0158	0.04661	0.06863	0.04319		3.80427	0.67805	0.18693	0.16462	0.21071	0.14805				7103.73	0.00459	0.00927	0.00794
7110.7	0.06287	0.01773	0.05818	0.08073	0.04904		3.83495	0.60845	0.19056	0.17036	0.22	0.12738				7104.05	0.00505	0.00993	0.00832
7110.97	0.07737	0.01935	0.0683	0.09613	0.0584		3.86563	0.52797	0.18841	0.17639	0.22774	0.1082				7104.35	0.00531	0.0102	0.00871
7111.29	0.09669	0.02213	0.08296	0.12014	0.07532		3.89631	0.43537	0.18051	0.18285	0.23365	0.09274				7104.83	0.00576	0.01107	0.00941
7111.6	0.12097	0.02682	0.10328	0.14988	0.09377		3.92699	0.32989	0.16721	0.1902	0.2375	0.08417				7105.35	0.00598	0.01214	0.01038
7111.91	0.14811	0.03074	0.12362	0.18484	0.11412		3.95767	0.21242	0.14924	0.1991	0.23911	0.08517				7105.54	0.00621	0.01272	0.01075
7112.19	0.17601	0.03397	0.13772	0.20883	0.13465		3.98835	0.09546	0.12766	0.21027	0.23838	0.09551				7105.74	0.00644	0.01286	0.01113
7112.5	0.20156	0.04182	0.15017	0.24119	0.15484		4.01903	0.11442	0.10393	0.22425	0.23528	0.11229				7106.14	0.00658	0.01388	0.01205
7112.81	0.2241	0.05309	0.16262	0.26825	0.16611		4.04971	0.26457	0.08015	0.24125	0.22991	0.13241				7106.53	0.00683	0.0148	0.01301
7113.08	0.24328	0.06553	0.17173	0.28458	0.17598		4.08039	0.43829	0.05972	0.26101	0.22246	0.15369				7106.93	0.0071	0.01548	0.01392
7113.4	0.26022	0.08265	0.18066	0.3007	0.19073		4.11107	0.62404	0.04844	0.28283	0.21332	0.17471				7107.31	0.00778	0.01702	0.01498
7113.71	0.27576	0.09979	0.18959	0.3108	0.20061		4.14175	0.81745	0.05099	0.30564	0.20306	0.19448				7107.67	0.00824	0.01855	0.01623
7113.98	0.29017	0.11199	0.19451	0.32645	0.20657		4.17243	1.01456	0.0628	0.32817	0.19249	0.21224				7108.02	0.00836	0.01984	0.01766
7114.29	0.3035	0.11956	0.19878	0.34955	0.21518		4.20311	1.21129	0.07659	0.34905	0.18267	0.22743				7108.35	0.00881	0.02119	0.01906
7114.61	0.31555	0.11999	0.20305	0.36297	0.22839		4.23379	1.40332	0.08852	0.36693	0.1749	0.23958				7108.81	0.00984	0.02361	0.02205
7114.88	0.3263	0.11316	0.21075	0.37319	0.23859		4.26447	1.58621	0.09699	0.38061	0.17058	0.24831				7109.3	0.01108	0.02734	0.02674
7115.19	0.33564	0.10213	0.22169	0.38423	0.25205		4.29515	1.75557	0.10146	0.3891	0.17086	0.25336				7109.66	0.01168	0.03099	0.03162
7115.51	0.34322	0.09267	0.23264	0.3925	0.26758		4.32583	1.90715	0.10196	0.39171	0.17635	0.25456				7109.86	0.01217	0.03369	0.03532
7115.82	0.3494	0.08659	0.23983	0.40319	0.27909		4.35651	2.03708	0.099	0.38809	0.18685	0.25184				7110.05	0.01265	0.03721	0.04026
7116.09	0.35451	0.08543	0.24553	0.40548	0.28908		4.38719	2.14194	0.09343	0.37829	0.2015	0.24523				7110.45	0.01383	0.04819	0.05333
7116.4	0.3591	0.08611	0.25205	0.40941	0.30695		4.41786	2.21896	0.08643	0.36278	0.21911	0.23488				7110.84	0.01592	0.06537	0.07144
7116.72	0.36371	0.08726	0.26741	0.42397	0.32204		4.44854	2.26609	0.0794	0.34247	0.23844	0.22107				7111.25	0.01774	0.08985	0.09705
7116.99	0.36908	0.08844	0.28117	0.42985	0.33752		4.47922	2.2821	0.0738	0.31872	0.25836	0.20419				7111.62	0.02037	0.11835	0.1271
7117.3	0.37604	0.09169	0.29693	0.43941	0.35301		4.5099	2.26663	0.07071	0.29333	0.27793	0.18478				7111.99	0.02471	0.14724	0.15809
7117.61	0.38551	0.09459	0.31467	0.45072	0.37124		4.54058	2.22022	0.07045	0.26844	0.29637	0.16354				7112.34	0.03258	0.17445	0.18776
7117.89	0.39767	0.09745	0.33019	0.46965	0.39007		4.57126	2.1443	0.07237	0.24642	0.3131	0.14138				7112.65	0.04358	0.19425	0.21214
7118.2	0.41269	0.10078	0.34798	0.49436	0.41282		4.60194	2.04112	0.07535	0.22946	0.32765	0.11955				7113.12	0.0693	0.21532	0.24221
7118.51	0.43015	0.10488	0.36635	0.51716	0.43743		4.63262	1.91367	0.07837	0.21894	0.3397	0.09988				7113.61	0.09531	0.23095	0.27036
7118.79	0.4491	0.10988	0.38241	0.53634	0.46239		4.6633	1.76559	0.0808	0.21492	0.34906	0.08498				7113.97	0.1018	0.2421	0.2887
7119.1	0.46906	0.11555	0.40078	0.55536	0.48776		4.69398	1.60102	0.08252	0.21597	0.35562	0.078				7114.37	0.09751	0.25731	0.30634
7119.41	0.48984	0.12274	0.42748	0.57678	0.51596		4.72466	1.42446	0.08385	0.21974	0.35939	0.08051				7114.56	0.09126	0.26673	0.31369
7119.72	0.51099	0.1329	0.45444	0.59963	0.54618		4.75534	1.24058	0.08542	0.22379	0.36043	0.09073				7114.76	0.08506	0.27676	0.31998
7120	0.53286	0.14413	0.47737	0.61332	0.57041		4.78602	1.05409	0.08796	0.22608	0.35889	0.10519				7115.16	0.07228	0.29947	0.32948
7120.31	0.55492	0.16106	0.49803	0.63713	0.59614		4.8167	0.86953	0.09201	0.22523	0.35499	0.12115				7115.56	0.06441	0.32194	0.33647
7120.62	0.57756	0.18042	0.51869	0.66418	0.61762		4.84738	0.69118	0.0977	0.22045	0.34896	0.13695				7115.94	0.06116	0.33818	0.34107
7120.9	0.60016	0.20133	0.53696	0.68086	0.63643		4.87806	0.52291	0.1047	0.21153	0.34111	0.15172				7116.3	0.06213	0.35207	0.34473
7121.21	0.62214	0.23071	0.55849	0.6962	0.66209		4.90874	0.36816	0.11234	0.19867	0.33173	0.16504				7116.65	0.06411	0.3646	0.34866
7121.52	0.64373	0.26365	0.58001	0.71388	0.68242		4.93942	0.23016	0.11986	0.18244	0.32116	0.1768				7116.97	0.06678	0.3747	0.35337
7121.83	0.66382	0.30036	0.60118	0.73229	0.7011		4.9701	0.11395	0.12652	0.16371	0.30971	0.18707				7117.43	0.07075	0.39035	0.36421
7122.11	0.68272	0.33553	0.61909	0.74654	0.71787		5.00078	0.05268	0.13174	0.14356	0.29771	0.19602				7117.92	0.07429	0.41154	0.38686
7122.42	0.70001	0.37932	0.63956	0.76476	0.73657		5.03146	0.10404	0.13516	0.12328	0.28547	0.20388				7118.29	0.07704	0.43001	0.41022
7122.69	0.71355	0.41507	0.65847	0.77986	0.75445		5.06214	0.16673	0.13661	0.10442	0.27324	0.21086				7118.69	0.08085	0.45414	0.43872
7122.97	0.72869	0.45059	0.67986	0.78472	0.77462		5.09282	0.21687	0.13617	0.08877	0.26127	0.21713				7118.89	0.08391	0.46724	0.4531
7123.28	0.74237	0.48817	0.7043	0.7926	0.80035		5.1235	0.25413	0.13409	0.07817	0.24973	0.22277				7119.09	0.08697	0.48014	0.46678
7123.59	0.75515	0.51958	0.7284	0.80727	0.82407		5.15418	0.28089	0.13075	0.07377	0.23872	0.22773				7119.49	0.09521	0.50598	0.49409
7123.86	0.76712	0.54583	0.74889	0.81321	0.84218		5.18486	0.30051	0.12663	0.07499	0.22828	0.23187				7119.89	0.10787	0.52957	0.5216
7124.18	0.77818	0.57262	0.77232	0.82823	0.86288		5.21553	0.31668	0.1222	0.07975	0.21836	0.23494				7120.27	0.12398	0.54983	0.54796
7124.49	0.78853	0.59647	0.79617	0.84223	0.88057		5.24621	0.33293	0.11781	0.08572	0.20887	0.23666				7120.63	0.14676	0.57077	0.57368
7124.76	0.79839	0.61657	0.81768	0.84747	0.89686		5.27689	0.35196	0.11366	0.09121	0.19963	0.2367				7120.98	0.17512	0.58924	0.59877
7125.08	0.80775	0.63925	0.84227	0.85939	0.9177		5.30757	0.37511	0.10974	0.09517	0.19045	0.23477				7121.29	0.21083	0.60696	0.62257
7125.39	0.81685	0.66507	0.86251	0.87093	0.93505		5.33825	0.40231	0.10583	0.097	0.18116	0.23062				7121.76	0.27836	0.6353	0.65674
7125.7	0.8254	0.69226	0.87819	0.88603	0.95252		5.36893	0.43229	0.10161	0.09645	0.17159	0.2241				7122.26	0.35287	0.66807	0.68994
7125.97	0.83412	0.71852	0.89192	0.89139	0.96722		5.39961	0.46312	0.09673	0.09345	0.16165	0.21515				7122.63	0.40053	0.69419	0.71311
7126.29	0.84258	0.7507	0.91255	0.89394	0.97994		5.43029	0.49263	0.0909	0.0881	0.15134	0.20383				7123.03	0.44227	0.72581	0.73463
7126.6	0.85111	0.78157	0.93649	0.90675	0.99418		5.46097	0.51875	0.084	0.08066	0.14078	0.19035				7123.22	0.45998	0.74157	0.74342
7126.91	0.86001	0.81183	0.96043	0.91535	1.00924		5.49165	0.53964	0.07608	0.07156	0.1302	0.17503				7123.42	0.47798	0.75534	0.75127
7127.19	0.86908	0.83862	0.98078	0.92215	1.02202		5.52233	0.55381	0.06744	0.06138	0.12002	0.15834				7123.82	0.50711	0.78452	0.76549
7127.5	0.87854	0.86775	1.00381	0.9356	1.03777		5.55301	0.56011	0.05865	0.05103	0.11075	0.14086				7124.22	0.53389	0.80903	0.77886
7127.81	0.88861	0.89259	1.02069	0.9413	1.0551		5.58369	0.55776	0.05058	0.04183	0.10302	0.12336				7124.59	0.55939	0.82875	0.79026
7128.08	0.89936	0.91335	1.03518	0.9425	1.07206		5.61437	0.54634	0.04446	0.03567	0.09741	0.1067				7124.96	0.58656	0.84704	0.80059
7128.4	0.91064	0.93617	1.05174	0.95034	1.08842		5.64505	0.52575	0.04149	0.03428	0.09431	0.09194				7125.3	0.61797	0.86565	0.81049
7128.71	0.92232	0.95619	1.06701	0.95951	1.09823		5.67573	0.49624	0.04214	0.03743	0.09371	0.08019				7125.61	0.65604	0.88136	0.81999
7129.02	0.93399	0.97575	1.08206	0.96961	1.10946		5.70641	0.45841	0.04561	0.04291	0.09515	0.0724				7126.09	0.72263	0.90567	0.83372
7129.29	0.94572	0.99477	1.09524	0.97772	1.11958		5.73709	0.41316	0.05044	0.04857	0.09783	0.0689				7126.58	0.79399	0.93358	0.85027
7129.61	0.9574	1.01793	1.09959	0.99164	1.12312		5.76777	0.3618	0.05538	0.05307	0.10086	0.06905				7126.95	0.83731	0.95507	0.86357
7129.92	0.96807	1.04109	1.10328	0.99804	1.12365		5.79845	0.30608	0.0596	0.05571	0.10341	0.07155				7127.36	0.87448	0.98012	0.87937
7130.23	0.97828	1.06528	1.10501	1.00065	1.11908		5.82913	0.24841	0.06268	0.05616	0.10479	0.07518				7127.56	0.8906	0.99179	0.88698
7130.51	0.98688	1.08846	1.09669	1.00409	1.1143		5.85981	0.19255	0.06443	0.05438	0.10452	0.07916				7127.75	0.90698	1.00312	0.89461
7130.82	0.99396	1.11678	1.08717	1.00132	1.10893		5.89049	0.14532	0.06488	0.05057	0.10232	0.08332				7128.15	0.93531	1.02488	0.90966
7131.09	0.99805	1.14033	1.07986	0.99442	1.1027		5.92117	0.11952	0.06417	0.04509	0.0981	0.08794				7128.55	0.96492	1.04466	0.92569
7131.36	1.00041	1.16475	1.08107	0.99113	1.09602		5.95185	0.12691	0.06247	0.03848	0.09202	0.09362				7128.93	0.99757	1.061	0.9414
7131.68	1.00065	1.19168	1.08244	0.98229	1.08462		5.98253	0.15901	0.06	0.03142	0.08453	0.10103				7129.29	1.03535	1.07652	0.95731
7131.99	0.99826	1.21394	1.08272	0.9746	1.07793		6.0132	0.19967	0.05691	0.02471	0.07647	0.11067				7129.64	1.08014	1.08966	0.97229
7132.3	0.99393	1.23179	1.07179	0.97369	1.07011		6.04388	0.23977	0.05325	0.01927	0.06921	0.12267				7130.1	1.16401	1.10487	0.99173
7132.58	0.98749	1.24293	1.06223	0.96963	1.06393		6.07456	0.27508	0.04902	0.01583	0.06475	0.13681				7130.58	1.26335	1.118	1.00843
7132.89	0.97969	1.25094	1.0513	0.96279	1.05677		6.10524	0.30346	0.04408	0.01428	0.06514	0.15255				7130.92	1.33482	1.12513	1.01693
7133.2	0.97115	1.25322	1.04451	0.95861	1.05006		6.13592	0.32382	0.03827	0.01343	0.07129	0.16918				7131.3	1.40343	1.12949	1.01963
7133.47	0.96179	1.24978	1.04059	0.95657	1.04119		6.1666	0.3357	0.03144	0.01194	0.08232	0.18592				7131.7	1.46645	1.13037	1.01628
7133.79	0.95264	1.23872	1.0361	0.94937	1.03399		6.19728	0.33911	0.02348	0.00912	0.09649	0.20199				7131.9	1.48932	1.12945	1.01256
7134.1	0.94386	1.22571	1.03162	0.94354	1.03056		6.22796	0.3345	0.01448	0.00554	0.11218	0.21665				7132.1	1.51276	1.12776	1.00787
7134.41	0.93555	1.21074	1.02352	0.94035	1.02336		6.25864	0.32266	0.00573	0.00663	0.12815	0.22924				7132.51	1.53797	1.12071	0.99646
7134.69	0.92784	1.19572	1.01477	0.93303	1.01806		6.28932	0.30472	0.00968	0.01402	0.14347	0.2392				7132.91	1.54096	1.11244	0.98319
7135	0.92091	1.17963	1.00477	0.93096	1.01235		6.32	0.28212	0.02132	0.02352	0.15745	0.24608				7133.28	1.51985	1.10334	0.97042
7135.31	0.91476	1.16467	0.99476	0.93133	1.0065		6.35068	0.25664	0.03397	0.03385	0.16956	0.24957				7133.65	1.48354	1.09362	0.95809
7135.62	0.90968	1.15183	0.9897	0.92892	1.00229		6.38136	0.23041	0.04682	0.04423	0.17943	0.24946				7133.99	1.43671	1.08451	0.94668
7135.9	0.90531	1.14183	0.98782	0.92652	0.9964		6.41204	0.20592	0.05939	0.05394	0.18677	0.2457				7134.3	1.38551	1.07565	0.93639
7136.21	0.90189	1.13191	0.98567	0.91917	0.98999		6.44272	0.18601	0.07121	0.06232	0.19144	0.23837				7134.77	1.31888	1.06072	0.92118
7136.52	0.8993	1.12556	0.98352	0.91313	0.98298		6.4734	0.1734	0.08187	0.06876	0.19336	0.22769				7135.28	1.26788	1.04631	0.90734
7136.79	0.89779	1.12153	0.98119	0.91364	0.98199		6.50408	0.16979	0.09097	0.07278	0.19258	0.21399				7135.66	1.24458	1.03488	0.89959
7137.07	0.89704	1.11755	0.97853	0.91252	0.98441		6.53476	0.17487	0.09817	0.07401	0.18924	0.19773				7135.87	1.23711	1.02939	0.89661
7137.38	0.89675	1.11386	0.97549	0.9147	0.98403		6.56544	0.18654	0.10322	0.07228	0.18356	0.17949				7136.07	1.22972	1.02463	0.89398
7137.69	0.89764	1.1122	0.97245	0.91267	0.97883		6.59612	0.20202	0.10594	0.06757	0.17587	0.15997				7136.46	1.22129	1.01676	0.89109
7137.97	0.8989	1.11013	0.97058	0.91457	0.97194		6.6268	0.21887	0.10626	0.06007	0.16657	0.14				7136.87	1.21637	1.0106	0.89004
7138.28	0.90086	1.10805	0.97019	0.91837	0.97092		6.65748	0.23531	0.10419	0.05019	0.15617	0.12054				7137.27	1.21585	1.00612	0.89047
7138.59	0.90323	1.10688	0.96981	0.92005	0.9687		6.68816	0.25016	0.09987	0.03856	0.14524	0.10278				7137.63	1.21519	1.00322	0.89147
7138.9	0.90649	1.10467	0.96942	0.91758	0.96791		6.71884	0.26268	0.09353	0.02642	0.1345	0.08809				7138	1.21507	1.00079	0.89419
7139.18	0.90964	1.10218	0.96854	0.91802	0.96755		6.74952	0.27242	0.08552	0.017	0.12473	0.0779				7138.33	1.21316	0.99829	0.89662
7139.49	0.91333	1.09939	0.96588	0.92905	0.96805		6.7802	0.27917	0.07637	0.01809	0.11673	0.07311				7138.8	1.2093	0.99564	0.90277
7139.8	0.91666	1.09593	0.96323	0.9278	0.96931		6.81087	0.28282	0.0668	0.02823	0.11128	0.07329				7139.28	1.20314	0.99259	0.90935
7140.11	0.9204	1.0923	0.96057	0.92251	0.9667		6.84155	0.28342	0.05785	0.04007	0.10887	0.07679				7139.63	1.19524	0.99104	0.91491
7140.39	0.92344	1.08931	0.95936	0.92177	0.96661		6.87223	0.28107	0.05098	0.05103	0.10959	0.08162				7140.02	1.18591	0.98921	0.9211
7140.7	0.92645	1.08391	0.96097	0.92853	0.96903		6.90291	0.27598	0.04791	0.06016	0.11309	0.08617				7140.22	1.18104	0.9881	0.9241
7141.01	0.92898	1.07727	0.96259	0.93105	0.97089		6.93359	0.26845	0.04962	0.06697	0.11868	0.08943				7140.42	1.17621	0.9872	0.92666
7141.33	0.9311	1.06999	0.9642	0.92692	0.96961		6.96427	0.25881	0.05552	0.07125	0.12559	0.09078				7140.82	1.16291	0.9855	0.93006
7141.6	0.93256	1.06438	0.96459	0.92784	0.96722		6.99495	0.2475	0.06399	0.07296	0.13307	0.08994				7141.23	1.14935	0.98489	0.93244
7141.91	0.93365	1.0571	0.96192	0.93423	0.96446		7.02563	0.23495	0.07351	0.07226	0.14054	0.08682				7141.62	1.13639	0.98459	0.9341
7142.19	0.93391	1.05106	0.95958	0.93303	0.96353		7.05631	0.22161	0.08299	0.06943	0.14754	0.0815				7141.99	1.12215	0.98458	0.93469
7143.28	0.93278	1.03562	0.95656	0.9342	0.96748		7.08699	0.2079	0.09172	0.06486	0.15375	0.07413				7142.35	1.11167	0.98521	0.93506
7144.37	0.93062	1.03347	0.95797	0.93467	0.96549		7.11767	0.19413	0.09922	0.05904	0.15895	0.06498				7142.68	1.1025	0.98525	0.93468
7145.47	0.93182	1.03933	0.95728	0.93497	0.96086		7.14835	0.18053	0.10517	0.05244	0.163	0.05436				7143.15	1.09409	0.98614	0.93306
7146.64	0.93969	1.04809	0.96004	0.9382	0.96013		7.17903	0.16721	0.10936	0.04552	0.16584	0.04262				7143.64	1.09237	0.98697	0.93112
7147.77	0.95406	1.04127	0.95485	0.94272	0.95733		7.20971	0.1542	0.11166	0.03863	0.16744	0.03026				7143.99	1.09644	0.98855	0.92997
7148.94	0.97096	1.01959	0.95138	0.95033	0.95674		7.24039	0.14151	0.11202	0.03204	0.16782	0.01816				7144.39	1.10144	0.9909	0.92868
7150.15	0.98476	0.99063	0.94662	0.95801	0.95401		7.27107	0.12927	0.11044	0.0259	0.16702	0.01024				7144.59	1.10552	0.99242	0.92878
7151.36	0.99383	0.96368	0.94266	0.9625	0.95559		7.30175	0.11787	0.107	0.02041	0.1651	0.01586				7144.8	1.10962	0.99406	0.92866
7152.58	1.00034	0.94368	0.93777	0.96128	0.95688		7.33243	0.10804	0.10182	0.01615	0.16213	0.02736				7145.19	1.11761	0.99776	0.92974
7153.83	1.00446	0.92974	0.92698	0.96153	0.95546		7.36311	0.10094	0.09507	0.01456	0.15819	0.03932				7145.6	1.12501	1.00133	0.93168
7155.11	1.00485	0.91778	0.9193	0.96414	0.95697		7.39379	0.0979	0.08696	0.01697	0.15339	0.05072				7146	1.13225	1.0042	0.93441
7156.4	1.00238	0.90458	0.92399	0.96297	0.95651		7.42447	0.09979	0.07777	0.02253	0.14786	0.06119				7146.36	1.1362	1.00732	0.93741
7157.69	0.99946	0.88854	0.9139	0.96223	0.95425		7.45515	0.10639	0.06784	0.02965	0.14177	0.07048				7146.72	1.13765	1.01027	0.94091
7159.02	0.99841	0.8754	0.91438	0.97054	0.95195		7.48583	0.11641	0.05761	0.03727	0.13536	0.07844				7147.05	1.13407	1.01337	0.94552
7160.35	0.9987	0.86535	0.9105	0.97579	0.95152		7.51651	0.12807	0.04766	0.04464	0.12894	0.08495				7147.52	1.12305	1.01797	0.95317
7161.76	0.99814	0.86092	0.90567	0.97536	0.95244		7.54719	0.13958	0.03892	0.05117	0.12293	0.08997				7148.01	1.10483	1.02249	0.96197
7163.16	0.99581	0.86236	0.90389	0.97558	0.95226		7.57787	0.14943	0.03278	0.05635	0.11784	0.09349				7148.36	1.08966	1.02506	0.96928
7164.53	0.99191	0.86836	0.90106	0.97108	0.9582		7.60854	0.15635	0.03083	0.05976	0.11426	0.09558				7148.77	1.07429	1.02839	0.97634
7165.94	0.98858	0.87647	0.90249	0.97518	0.9561		7.63922	0.1594	0.03338	0.06111	0.11277	0.09641				7148.97	1.06612	1.03026	0.97959
7167.38	0.98634	0.88718	0.915	0.9794	0.9644		7.6699	0.15794	0.03894	0.06024	0.1138	0.09623				7149.17	1.05804	1.03165	0.98285
7168.86	0.98437	0.90096	0.92078	0.98728	0.96615		7.70058	0.15164	0.04567	0.05723	0.11747	0.09543				7149.57	1.04088	1.03384	0.98862
7170.35	0.98114	0.91526	0.92631	0.97601	0.96508		7.73126	0.14056	0.05236	0.0524	0.1236	0.09454				7149.98	1.02513	1.03524	0.99208
7171.83	0.97574	0.93151	0.93671	0.96773	0.96566		7.76194	0.12528	0.05827	0.04647	0.13171	0.0942				7150.37	1.01014	1.03638	0.99539
7173.36	0.96695	0.9482	0.93714	0.96255	0.96575		7.79262	0.10716	0.06294	0.0407	0.14114	0.09513				7150.73	0.99625	1.037	0.99802
7174.88	0.95554	0.96315	0.93591	0.95659	0.96535		7.8233	0.08906	0.06607	0.03714	0.1512	0.09797				7151.09	0.98409	1.03746	1.0006
7176.44	0.94308	0.97426	0.94965	0.94517	0.96576		7.85398	0.07665	0.06748	0.0379	0.16122	0.10316				7151.42	0.97417	1.03757	1.00269
7178.01	0.93134	0.98571	0.95537	0.94022	0.97096		7.88466	0.07785	0.06704	0.04337	0.1706	0.11079				7151.73	0.96421	1.03708	1.00465
7179.61	0.92333	0.99459	0.96115	0.95072	0.97122		7.91534	0.09503	0.0647	0.05197	0.17881	0.12063				7152.22	0.95364	1.03529	1.00773
7181.21	0.92098	1.00413	0.97325	0.94858	0.97734		7.94602	0.12265	0.06049	0.06174	0.18542	0.13223				7152.75	0.94486	1.03288	1.01049
7182.85	0.92341	1.01254	0.9823	0.9553	0.98405		7.9767	0.15502	0.0545	0.07126	0.19006	0.14499				7152.95	0.943	1.03191	1.01164
7184.49	0.92937	1.01872	0.98634	0.96103	0.98855		8.00738	0.1887	0.04688	0.07956	0.1925	0.15833				7153.15	0.94115	1.03046	1.01262
7186.17	0.93925	1.02218	0.99217	0.9649	0.99569		8.03806	0.2216	0.03786	0.086	0.19256	0.17165				7153.55	0.93724	1.02673	1.01329
7187.85	0.95264	1.02255	1.00352	0.96953	0.99833		8.06874	0.25233	0.02769	0.09017	0.19019	0.18444				7153.96	0.93328	1.02379	1.01396
7189.53	0.96736	1.02419	1.00329	0.96886	1.00781		8.09942	0.27993	0.01671	0.09186	0.18542	0.19621				7154.36	0.92847	1.01969	1.01439
7191.29	0.98336	1.02357	1.01299	0.97258	1.01092		8.1301	0.30374	0.00535	0.09106	0.17836	0.20657				7154.75	0.92448	1.01708	1.01376
7193.01	0.99817	1.023	1.01422	0.98494	1.00999		8.16078	0.32336	0.00649	0.08786	0.16925	0.21517				7155.12	0.9197	1.01449	1.01345
7194.76	1.00654	1.0222	1.01665	0.98836	1.01038		8.19146	0.33859	0.01767	0.08253	0.15838	0.22175				7155.48	0.91499	1.01117	1.01256
7196.56	1.00536	1.02005	1.01252	0.99153	1.0128		8.22214	0.34943	0.02824	0.07544	0.14616	0.22611				7155.8	0.90934	1.0087	1.01198
7198.36	0.99581	1.01662	1.01352	0.98746	1.01498		8.25282	0.35603	0.03779	0.06702	0.13306	0.22814				7156.11	0.90391	1.00622	1.01063
7200.15	0.98227	1.01385	1.00478	0.98174	1.01146		8.2835	0.35864	0.046	0.05782	0.11964	0.22779				7156.61	0.89542	1.00168	1.00848
7202.03	0.96528	1.0118	1.00134	0.98337	1.00119		8.31418	0.35757	0.05258	0.04841	0.10658	0.22509				7157.14	0.88612	0.99685	1.00709
7203.86	0.94671	1.00347	0.99118	0.97994	0.99842		8.34486	0.35315	0.05734	0.03944	0.0946	0.22015				7157.35	0.88311	0.99497	1.00658
7205.78	0.93017	1.0039	0.97647	0.97303	0.99387		8.37554	0.34568	0.06013	0.0317	0.08453	0.21315				7157.55	0.88011	0.99292	1.00605
7207.65	0.92125	0.99916	0.97272	0.98222	0.98676		8.40621	0.33546	0.0609	0.02606	0.07711	0.20433				7157.96	0.87477	0.98837	1.00525
7209.61	0.92691	0.99731	0.97479	0.98461	0.984		8.43689	0.32271	0.05967	0.02332	0.07286	0.19401				7158.36	0.86866	0.98411	1.00518
7211.48	0.94995	0.99448	0.96571	0.99456	0.98484		8.46757	0.30763	0.05652	0.02343	0.07174	0.18255				7158.77	0.86341	0.98041	1.00499
7213.47	0.98987	0.99302	0.96502	1.00475	0.98659		8.49825	0.29039	0.05164	0.02538	0.07318	0.17037				7159.15	0.85721	0.97655	1.00484
7215.43	1.0342	0.99378	0.96669	1.0156	0.98572		8.52893	0.27118	0.04526	0.02801	0.07629	0.15797				7159.52	0.8536	0.97348	1.00511
7217.42	1.07419	0.99703	0.97066	1.0201	0.98346		8.55961	0.25021	0.0377	0.03061	0.08019	0.14587				7159.86	0.8496	0.9705	1.00507
7219.45	1.1014	0.99783	0.9718	1.0178	0.98024		8.59029	0.22777	0.02939	0.03292	0.0842	0.13463				7160.18	0.8456	0.9676	1.0054
7221.48	1.11208	0.9997	0.97503	1.02251	0.98006		8.62097	0.20423	0.02101	0.03492	0.08787	0.12482				7160.49	0.84307	0.96515	1.00534
7223.51	1.10382	1.00352	0.97278	1.01916	0.98268		8.65165	0.18004	0.01414	0.03673	0.09095	0.11696				7160.99	0.83987	0.96039	1.00542
7225.62	1.07949	1.00326	0.9743	1.01335	0.97988		8.68233	0.15577	0.01269	0.03855	0.09334	0.11143				7161.53	0.83924	0.95561	1.00489
7227.69	1.04726	1.00134	0.9724	0.99771	0.98462		8.71301	0.13208	0.01802	0.04061	0.09503	0.10838				7161.73	0.8394	0.9535	1.00394
7229.76	1.01259	0.9991	0.97392	0.99169	0.98481		8.74369	0.10971	0.0259	0.04306	0.09607	0.10769				7161.94	0.83956	0.95147	1.0038
7231.91	0.97819	0.9948	0.96994	0.98786	0.98586		8.77437	0.08956	0.03415	0.04602	0.09656	0.10899				7162.34	0.84035	0.94703	1.0028
7234.06	0.94844	0.98986	0.97445	0.98684	0.9873		8.80505	0.07268	0.04208	0.04944	0.09662	0.11173				7162.74	0.84137	0.94268	1.00193
7236.21	0.9281	0.98495	0.97902	0.97262	0.98714		8.83573	0.06028	0.04945	0.05322	0.09637	0.11537				7163.15	0.84331	0.93875	1.00105
7238.4	0.91854	0.9807	0.98264	0.96656	0.99289		8.86641	0.0535	0.05615	0.05711	0.09598	0.1194				7163.52	0.84464	0.93553	0.99981
7240.62	0.91915	0.97603	0.99324	0.97175	0.99319		8.89709	0.0525	0.06216	0.06084	0.09562	0.12342				7163.89	0.8472	0.93232	0.99869
7242.85	0.92816	0.97236	0.99996	0.98	0.99708		8.92777	0.05615	0.06752	0.06408	0.0955	0.12712				7164.25	0.84856	0.92927	0.99766
7245.08	0.94201	0.96928	1.00778	0.98193	1.00086		8.95845	0.06286	0.07225	0.06648	0.09587	0.13028				7164.56	0.85146	0.92679	0.9966
7247.3	0.95537	0.96876	1.01552	0.98229	1.00442		8.98913	0.07164	0.0764	0.06775	0.09698	0.13278				7164.88	0.85287	0.92519	0.99555
7249.65	0.96377	0.97035	1.01917	0.99596	1.0074		9.01981	0.08207	0.07998	0.0676	0.09908	0.13451				7165.37	0.85602	0.91982	0.99456
7251.91	0.96478	0.97347	1.01929	0.98358	1.00746		9.05049	0.09408	0.08298	0.06583	0.10235	0.13544				7165.74	0.85878	0.91735	0.99344
7254.22	0.95993	0.97966	1.01957	0.98453	1.0055		9.08117	0.10756	0.08535	0.06231	0.10687	0.13556				7165.93	0.86044	0.91561	0.9928
7256.56	0.95552	0.99061	1.01169	0.99555	1.008		9.11185	0.12228	0.08703	0.05701	0.1126	0.13486				7166.34	0.86363	0.91304	0.99174
7258.94	0.95723	1.00285	1.00956	1.00073	1.01094		9.14253	0.13784	0.08794	0.05001	0.11935	0.13338				7166.74	0.86681	0.91006	0.99143
7261.29	0.96511	1.01205	1.00687	1.004	1.01098		9.17321	0.15369	0.088	0.04152	0.12683	0.13115				7167.15	0.86998	0.90778	0.99047
7263.67	0.97397	1.01735	0.99261	1.00011	1.00501		9.20388	0.16922	0.08714	0.03191	0.13469	0.12822				7167.93	0.87771	0.90641	0.98965
7266.09	0.9801	1.00876	0.97077	0.9789	1.00546		9.23456	0.18379	0.0853	0.0219	0.14253	0.12465				7169.47	0.90029	0.90675	0.9869
7268.51	0.98991	1.02112	0.98861	0.9969	1.00625		9.26524	0.19679	0.08247	0.01347	0.14994	0.12053				7171.36	0.92892	0.91333	0.97948
7270.97	1.00295	1.02947	0.98961	1.01461	1.00705		9.29592	0.20768	0.07865	0.01281	0.15653	0.11592				7173.19	0.95581	0.92398	0.96844
7273.47	1.01829	1.03091	0.98917	1.01083	1.00649		9.3266	0.21603	0.0739	0.02063	0.16195	0.11092				7175.16	0.98105	0.93931	0.95105
7275.94	1.02942	1.03207	0.98968	1.0134	1.00342		9.35728	0.22149	0.0683	0.03036	0.16591	0.10563				7177.09	0.99552	0.95588	0.9346
7278.47	1.03656	1.0289	0.99734	1.01539	1.0033		9.38796	0.22387	0.06197	0.03967	0.16818	0.10015				7178.8	1.00907	0.9708	0.92231
7280.97	1.04475	1.02721	0.99141	1.01821	0.99889		9.41864	0.22309	0.05504	0.04777	0.16858	0.09457				7180.77	1.0283	0.98864	0.91734
7283.51	1.05562	1.02151	0.99356	1.0178	0.99749		9.44932	0.21918	0.04768	0.05426	0.16703	0.08899				7182.69	1.04577	1.00471	0.91991
7286.05	1.0665	1.01527	0.99701	1.02235	0.99656		9.48	0.21231	0.04006	0.0589	0.1635	0.08346				7184.6	1.05299	1.02161	0.92867
7288.63	1.07315	1.00919	0.99497	1.01488	0.9936		9.51068	0.2027	0.03234	0.06163	0.15806	0.07802				7186.42	1.05483	1.03433	0.94078
7291.25	1.06929	1.0053	0.99516	1.00633	0.99488		9.54136	0.1907	0.02468	0.06248	0.15081	0.07268				7188.42	1.05683	1.04621	0.96019
7293.86	1.05254	1.00192	0.9953	1.00545	0.99713		9.57204	0.17669	0.01726	0.0616	0.14196	0.06742				7190.33	1.05886	1.05433	0.97814
7296.48	1.02978	1.00062	0.99562	1.00207	0.99588		9.60272	0.16109	0.01025	0.05928	0.13174	0.06216				7192.07	1.05843	1.05897	0.99647
7299.18	1.00748	0.99647	0.99791	0.99807	1.00046		9.6334	0.14436	0.0043	0.05584	0.12043	0.05682				7194.05	1.05416	1.06113	1.01079
7301.83	0.98945	0.99615	1.00281	0.99491	1.00488		9.66408	0.12696	0.00458	0.05168	0.10836	0.05131				7195.77	1.04614	1.06023	1.01144
7304.57	0.97604	0.99835	1.01039	0.99508	1.00603		9.69476	0.10935	0.00968	0.0472	0.09588	0.04554				7197.69	1.03904	1.0554	1.00177
7307.3	0.96766	0.99673	1.01271	0.99409	1.00815		9.72544	0.09196	0.01477	0.04278	0.08337	0.03948				7199.69	1.0332	1.04713	0.98614
7310	0.96444	0.99658	1.014	0.99378	1.00525		9.75612	0.07524	0.01941	0.03865	0.07128	0.03314				7201.72	1.02745	1.0343	0.9643
7312.73	0.96557	0.99707	1.02005	1.00259	1.00691		9.7868	0.05967	0.02357	0.03492	0.06012	0.02676				7203.62	1.02019	1.02073	0.94486
7315.51	0.96775	0.99908	1.02114	0.996	1.00691		9.81748	0.04581	0.02723	0.03152	0.05055	0.02098				7205.37	1.01235	1.0087	0.92614
7318.32	0.96847	0.99988	1.02221	0.99686	1.00922		9.84816	0.03454	0.03042	0.02827	0.04345	0.01743				7207.36	1.00439	0.99509	0.91629
7321.17	0.96905	1.00034	1.01805	0.98984	1.00556		9.87884	0.02731	0.03315	0.02492	0.03979	0.0185				7209.08	0.99752	0.98615	0.92116
7323.98	0.96996	1.0045	1.01429	0.998	1.00693		9.90952	0.02563	0.03544	0.02135	0.04006	0.02424				7211.02	0.99315	0.97615	0.94543
7326.79	0.97133	1.00561	1.01214	0.99475	1.00506		9.9402	0.02881	0.03731	0.01764	0.04376	0.03264				7213.02	0.99453	0.97043	0.98623
7329.69	0.97201	1.0058	1.00614	0.99197	1.00583		9.97088	0.0344	0.03878	0.0143	0.04982	0.04232				7215.07	1.00075	0.96717	1.04108
7332.58	0.97016	1.00647	1.00428	0.98774	1.00011											7216.96	1.00777	0.96717	1.08277
7335.51	0.96589	1.0047	0.99954	0.98782	1.00387											7218.73	1.01355	0.96858	1.11462
7338.44	0.96356	1.00359	0.99426	0.99722	1.00194											7220.71	1.01758	0.97135	1.13047
7341.36	0.96629	1.00167	0.99112	1.00008	0.99814											7222.44	1.0202	0.97338	1.12552
7344.33	0.97599	0.99997	0.99137	1.00717	1.00101											7224.4	1.02046	0.97556	1.10468
7347.3	0.99117	0.99827	0.99308	1.01324	0.9977											7226.38	1.01715	0.97757	1.07323
7350.31	1.00739	0.99495	0.98931	1.00845	0.99787											7228.46	1.01101	0.97905	1.03254
7353.32	1.02262	0.99196	0.99337	1.00946	0.99677											7230.34	1.00313	0.98035	0.99975
7356.36	1.03577	0.99391	0.99882	1.00851	0.99917											7232.13	0.99444	0.98119	0.967
7359.41	1.04735	0.99314	1.00098	1.00791	1.00589											7234.1	0.9868	0.9837	0.94048
7362.5	1.05715	0.9932	1.0013	1.00209	1.00521											7235.83	0.97994	0.98737	0.92319
7365.58	1.06341	0.99683	1.00561	1.00585	1.00658											7237.81	0.97452	0.99433	0.91309
7368.71	1.06346	0.99944	1.00585	1.01511	0.99891											7239.79	0.96774	1.00282	0.91261
7371.87	1.05661	1.00229	1.00802	1.00696	1.00217											7241.9	0.96158	1.01333	0.92005
7375	1.04181	1.00252	1.01002	1.00564	0.99795											7243.94	0.95583	1.02245	0.93198
7378.16	1.01971	1.00236	1.00793	1.00768	1.00563											7246.38	0.95232	1.03155	0.94909
7381.33	0.99432	1.00342	1.00661	0.99687	1.00075											7248.94	0.9543	1.03731	0.96035
7384.61	0.97428	1.00336	1.0101	0.99724	1.0016											7251.64	0.96234	1.03909	0.962
7387.77	0.9659	1.00504	1.0096	1.00013	1.00293											7254.17	0.97374	1.03704	0.95577
7391.05	0.96724	1.00628	1.01256	1.00472	1.00306											7256.87	0.98803	1.02965	0.95192
7394.33	0.97321	1.01026	1.00824	1.01337	1.00008											7259.46	1.0047	1.01978	0.95669
7397.61	0.97905	1.00797	1.00989	1.00763	0.99876											7262.07	1.01947	1.00775	0.96702
7400.9	0.98201	1.00961	1.00963	1.00018	1.00275											7264.76	1.03109	0.99447	0.97714
7404.26	0.98325	1.00893	1.01199	0.99665	1.00251											7267.3	1.03783	0.98487	0.98551
7407.58	0.98477	1.00839	1.01058	0.99237	1.00135											7270.02	1.04172	0.97843	0.99896
7410.94	0.98736	1.00903	1.01055	0.98765	1.00527											7272.59	1.04251	0.97647	1.01596
7414.33	0.98966	1.00741	1.01158	0.99682	1.00257											7275.24	1.04167	0.97854	1.02946
7417.73	0.99102	1.00611	1.00819	0.99632	1.0066											7277.91	1.03897	0.98297	1.03803
7421.13	0.99051	1.00379	1.00552	1.00182	0.99336											7280.48	1.03358	0.98726	1.04685
7424.61	0.98739	1.00237	1.00452	0.99796	0.9975											7283.21	1.02618	0.99056	1.05952
7428.04	0.98466	0.99959	1.00375	1.00155	0.99702											7285.76	1.01829	0.99194	1.07153
7431.52	0.98532	0.99955	1.00386	1.00532	0.99965											7288.63	1.00983	0.99213	1.07851
7435.04	0.98837	0.99998	1.00084	1.00932	0.99722											7291.3	1.00304	0.99324	1.07054
7438.55	0.99349	0.99918	0.99987	1.001	0.99561											7293.71	0.99826	0.99526	1.05249
7442.11	1.00205	0.99737	1.0015	1.00502	0.99656											7296.43	0.99626	0.99915	1.02664
7445.62	1.01165	0.99675	0.9966	0.99976	0.99697											7298.98	0.99625	1.00375	1.00375
7449.22	1.02062	1.00113	0.99885	0.99942	0.99737											7301.89	0.99759	1.00966	0.98385
7452.81	1.02568	1.00108	1.00083	1.00435	1.00166											7304.53	0.99764	1.01495	0.97059
7456.4	1.02767	1.00139	1.00223	1.00153	1.00379											7307.18	0.99801	1.01998	0.96321
7460.04	1.02827	1.00113	1.00315	1.00159	1.00035											7310.09	0.99724	1.02514	0.96049
7463.71	1.02684	1.00008	1.00623	1.00289	1.00019											7312.65	0.99616	1.02955	0.96219
7467.34	1.02276	0.99872	1.00555	1.00521	0.99729											7315.39	0.99709	1.0327	0.96413
7471.05	1.01621	0.99874	1.00625	1.00066	0.99586											7317.81	0.99947	1.03425	0.96492
7474.76	1.0095	0.99644	1.00592	0.99906	0.99946											7320.5	1.00283	1.03298	0.96548
7478.47	1.00425	0.99341	1.00395	0.99846	0.99535											7323.4	1.00603	1.02803	0.96645
7482.22	1.0005	0.9979	1.00713	0.99895	1.00024											7325.98	1.00893	1.0215	0.9677
7485.97	0.99564	0.99811	1.00643	1.00096	0.99974											7328.75	1.01148	1.01176	0.96858
7489.76	0.9902	0.99763	1.00596	0.99653	1.00029											7331.35	1.01269	1.00291	0.96717
7493.55	0.98609	0.99604	1.00732	0.99645	1.00119											7334.06	1.01172	0.99519	0.96352
7497.38	0.98524	0.99604	1.00573	0.99845	1.00348											7336.75	1.00888	0.98878	0.96001
7501.21	0.98754	0.99531	1.00273	0.99526	1.0022											7339.37	1.00557	0.98476	0.96029
7505.11	0.99108	0.99508	1.00216	1.00593	0.99519											7342.15	1.00205	0.98205	0.96593
7508.98	0.99377	0.9964	1.00067	0.99614	0.99331											7344.74	0.9979	0.98055	0.97745
7512.89	0.9951	0.99625	1.0002	0.99888	0.99961											7347.49	0.99284	0.97989	0.99251
7516.76	0.99503	0.99623	1.00107	1.00001	0.99822											7350.36	0.98784	0.98036	1.0091
7520.7	0.99522	0.99542	1.00006	0.99584	0.99824											7353.59	0.98545	0.98294	1.02527
7524.69	0.99613	0.99543	1.00095	0.99699	1.00263											7357.09	0.98615	0.98682	1.04047
7528.63	0.99792	0.99714	0.99944	0.998	1.00001											7360.41	0.98859	0.99071	1.05317
7532.65	1.00012	0.99833	1.00002	0.99757	0.99897											7363.63	0.99182	0.99442	1.06187
7536.64	1.00168	0.99708	0.99791	1.00184	0.99595											7367.1	0.99599	0.99797	1.06474
7540.66	1.00165	0.99715	1.0001	1.00079	1.0016											7370.61	0.99998	1.00106	1.05935
7544.72	1.0015	0.99663	1.00076	1.00248	0.99855											7373.93	1.00312	1.00322	1.04384
7548.75	1.00163	0.99659	0.99986	0.99808	0.99516											7377.17	1.00421	1.00425	1.02093
7552.89	1.00308	0.99765	0.99868	0.99831	1.00125											7380.66	1.00391	1.00498	0.99273
7556.99	1.0066	0.99702	0.9994	1.00617	0.99958											7384.02	1.00275	1.00535	0.97152
7561.13	1.01093	0.99821	0.99881	1.00267	0.99535											7387.29	1.00229	1.00652	0.96307
7565.27	1.01375	0.99749	1.0011	0.99987	0.99464											7390.55	1.00289	1.00732	0.965
7569.41	1.01422	0.9974	1.00005	1.00174	0.99628											7393.91	1.00478	1.0078	0.97131
7573.59	1.0122	0.99726	0.99925	0.99648	0.99657											7397.45	1.00628	1.00803	0.97767
7577.81	1.00828	0.99567	0.99947	0.99344	0.99889											7400.92	1.00692	1.00773	0.98033
7582.03	1.00385	0.9965	0.9985	1.00155	0.99458											7404.2	1.00638	1.00735	0.98149
7586.25	1.00041	0.99591	0.99885	0.99764	0.99712											7407.58	1.00474	1.00608	0.98347
7590.51	0.99888	0.99731	0.99789	0.99505	0.99602											7411.11	1.00353	1.00469	0.98631
7594.8	0.99849	0.99899	0.9959	0.99675	0.99344											7414.38	1.00162	1.00341	0.98831
7599.1	0.99942	1.0004	0.99525	1.0026	0.99699											7417.73	0.99935	1.00201	0.98939
7603.4	1.00032	0.99869	0.9956	0.99933	0.99737											7421.3	0.99796	1.00051	0.98828
7607.73	0.99977	0.99905	0.99402	0.99948	0.9996											7424.83	0.99683	0.99827	0.98482
7612.07	0.99855	0.99696	0.99528	0.9972	0.99681											7428.11	0.99576	0.9961	0.98283
7616.48	0.99743	0.99629	0.99539	0.98909	0.99611											7431.49	0.99548	0.99461	0.98424
7620.9	0.99816	0.99385	0.99348	0.98892	1.0041											7435.07	0.99509	0.99307	0.98775
7625.27	0.99997	0.99597	0.99143	0.99757	0.99952											7438.6	0.99491	0.99182	0.99395
7629.69	1.0011	0.99607	0.9941	0.99328	1.00044											7441.91	0.99523	0.99123	1.00265
7634.1	1.00102	0.9961	0.99326	0.99416	0.99982											7445.32	0.99606	0.99095	1.01235
7638.59	0.99942	0.99677	0.9933	0.99445	0.99815											7448.91	0.99713	0.99174	1.02097
7643.08	0.99723	0.99954	0.99322	0.99341	0.99484											7452.21	0.99843	0.99266	1.02536
7647.61	0.99621	0.99818	0.99438	0.99537	0.99834											7455.57	1.00015	0.9945	1.02735
7652.15	0.99587	0.99841	0.99149	0.9997	0.9971											7459.18	1.00021	0.99652	1.02803
7656.72	0.99594	0.99753	0.99365	0.99386	0.9971											7462.76	0.9994	0.99813	1.02684
7661.25	0.99673	0.99923	0.99167	1.00134	1.0009											7466.07	0.99766	0.99965	1.02343
7665.82	0.99805	1.00112	0.99218	1.00319	1.00359											7469.46	0.99618	1.00061	1.01749
7670.43	1	0.99854	0.98846	1.00112	1.00193											7473.09	0.99505	1.00175	1.01077
7675.04	1.00206	0.99828	0.9916	1.0022	0.99838											7476.65	0.995	1.00255	1.00547
7679.69	1.00378	1.00043	0.9914	0.99566	1.00314											7479.97	0.99625	1.00316	1.00217
7684.33	1.00468	0.99894	0.99296	0.99418	1.00249											7483.4	0.9974	1.00371	0.99825
7689.02	1.00473	1.00127	0.99476	1.00755	1.00176											7487.21	0.99812	1.00358	0.99292
7693.75	1.00372	1.00234	0.99492	0.99805	1.00103											7491.2	0.99761	1.00298	0.988
7698.44	1.00243	1.00255	0.99436	1.00025	1.00467											7495.17	0.99724	1.00236	0.98576
7703.2	1.00171	1.00188	0.99572	1.00038	1.00189											7499.16	0.99764	1.00163	0.98738
7707.89	1.00085	1.00104	0.99602	1.00061	1.00208											7503.37	0.99878	1.00068	0.99126
7712.73	0.99957	0.99933	0.9952	0.99596	0.99724											7507.58	0.99944	0.99945	0.9945
7717.5	0.99821	1.00069	0.99516	0.99516	0.99801											7511.61	0.99997	0.99848	0.99598
7722.26	0.9968	1.00214	0.997	1.00442	0.99966											7515.83	0.99969	0.9973	0.99627
7727.11	0.99635	1.00327	0.99795	1.0088	1.00305											7520.05	0.99913	0.99647	0.99658
7731.95	0.99621	1.00406	0.99808	1.00547	1.00364											7524.05	0.99963	0.99577	0.99761
7736.87	0.99621	1.00492	0.99764	1.00353	1.00447											7528.06	0.99968	0.9954	0.99972
7741.72	0.99635	1.00612	0.99643	1.0094	1.00328											7532.09	0.99967	0.99488	1.00201
7746.64	0.99573	1.00695	0.99742	1.00569	1.0052											7536.35	1.00001	0.99457	1.00337
7751.56	0.99587	1.00657	0.99755	1.00429	1.00234											7540.61	1.00038	0.99484	1.00345
7756.52	0.99594	1.00726	0.99823	1.0036	1.00116											7544.86	1.00022	0.9956	1.00337
																7549.12	0.99956	0.99686	1.00389
																7553.17	0.99855	0.99829	1.00612
																7557.22	0.99778	0.99954	1.01001
																7561.29	0.99747	1.00093	1.01404
																7565.39	0.99766	1.00202	1.01647
																7569.69	0.99834	1.00265	1.0164
																7574.01	0.99881	1.00308	1.01372
																7578.11	0.99903	1.00259	1.00969
																7582.2	0.99904	1.00207	1.00523
																7586.29	0.999	1.00098	1.0024
																7590.61	0.99911	0.99981	1.00101
																7594.94	0.99941	0.99896	1.00126
																7599.06	0.99956	0.99823	1.00226
																7603.38	1.00042	0.99795	1.00284
																7607.71	1.00133	0.99773	1.00212
																7611.81	1.0009	0.99784	1.00079
																7615.92	1.00056	0.99798	0.99985
																7620.06	1.0001	0.99785	1.00067
																7624.41	0.99937	0.99811	1.0024
																7628.76	0.99896	0.99827	1.00351
																7633.11	0.99818	0.99823	1.00317
																7637.47	0.99823	0.9979	1.00174
																7641.59	0.99866	0.99779	1.00001
																7645.73	0.99858	0.99779	0.99869
																7649.89	0.99877	0.99786	0.99807
																7654.27	0.99897	0.99799	0.99814
																7659.06	0.99914	0.99795	0.99871
																7664.08	0.99924	0.99776	1.00012
																7668.88	0.99957	0.99788	1.00204
																7673.69	0.99937	0.99818	1.00399
																7678.52	1.00002	0.99863	1.00577
																7683.33	1.00054	0.99901	1.00702
																7688.38	1.00097	0.99946	1.00686
																7693.24	1.00138	1.00007	1.00583
																7698.07	1.00169	1.00064	1.00477
																7702.94	1.00195	1.00132	1.00384
																7707.8	1.00197	1.0022	1.00276
																7712.67	1.00171	1.00266	1.00154
																7717.54	1.00126	1.00307	1.00018
																7722.44	1.00129	1.00343	0.99917
																7727.32	1.00101	1.00362	0.9989
																7732.23	1.00063	1.00355	0.99885
																7736.91	1.00035	1.00289	0.99883
																7741.83	0.99991	1.00214	0.99865
																7746.76	0.99972	1.00141	0.99843
																7751.7	0.9997	1.00108	0.99834
																7756.62	0.9998	1.00073	0.99825
																7761.59	0.9999	1.00038	0.99749
																7766.53	1.00073	1.00025	0.99648
																7771.51	1.00089	1.00013	0.99536
																7776.47	1.00086	1.00043	0.99448
																7781.45	1.00081	1.00066	0.99396
																7786.66	1.00098	1.00069	0.99347
																7791.66	1.00101	1.00107	0.99324
																7796.66	1.00085	1.00141	0.99312
																7801.67	1.00071	1.00122	0.99326
																7806.68	1.00067	1.00073	0.99346
																7811.71	1.00039	1.00019	0.9935
																7816.74	1.00102	0.9996	0.99343
																7821.79	1.00049	0.99959	0.9932
																7826.83	1.00042	0.99986	0.99297
																7831.91	1.0002	0.99995	0.99276
																7836.96	0.99982	0.99996	0.99245
																7842.04	0.99958	0.99974	0.99194
																7847.11	0.99923	0.99955	0.99135
																7852.41	0.99901	0.99983	0.99076
																7857.71	0.99891	0.99965	0.98994
																7863.25	0.99833	0.99919	0.98884
																7868.8	0.99873	0.9986	0.98771
																7874.36	0.99872	0.99803	0.98669
																7879.94	0.99865	0.99762	0.98557
																7885.5	0.99863	0.99749	0.98458
																7891.1	0.99862	0.99744	0.98361
																7896.47	0.99857	0.99778	0.98283
																7902.08	0.99849	0.99799	0.98183
																7907.7	0.99829	0.99844	0.98088
																7913.33	0.99805	0.99889	0.9801
																7918.97	0.9979	0.99972	0.97923
																7924.64	0.99753	1.00004	0.97838
																7930.3	0.99768	0.99999	0.97743
																7935.99	0.99752	0.99985	0.97677
																7941.67	0.99733	0.99986	0.97633
																7947.38	0.99695	0.99967	0.9757
																7953.1	0.99678	0.99931	0.97498
																7958.82	0.99627	0.99912	0.97416
																7964.57	0.99606	0.99876	0.97329
																7970.31	0.99565	0.99883	0.97253
																7976.06	0.99549	0.99897	0.97188
																7981.59	0.9952	0.99876	0.97108
																7987.35	0.99487	0.9983	0.97009
																7993.12	0.99454	0.99771	0.96889
																7998.89	0.99476	0.99748	0.96774
																8004.65	0.99444	0.99719	0.96659
																8010.19	0.99411	0.99664	0.96544
																8015.96	0.99369	0.9961	0.96417
																8021.72	0.99327	0.99555	0.96296
																8027.51	0.99299	0.99472	0.96161
																8033.29	0.99258	0.99365	0.9603
																8039.09	0.99201	0.99298	0.95892
																8045.12	0.99151	0.99246	0.95749
																8050.91	0.99115	0.99222	0.95602
																8056.73	0.99055	0.99184	0.95443
																8062.78	0.99005	0.99115	0.95282
																8068.59	0.98939	0.99049	0.95126
																8074.43	0.98876	0.98963	0.9497
																8080.49	0.98841	0.98872	0.94813
																8086.58	0.98834	0.98828	0.94672
																8092.68	0.98763	0.98775	0.94544
																8098.79	0.98703	0.98724	0.94433
																8105.18	0.98634	0.98691	0.94309
																8111.54	0.98563	0.9864	0.94164
																8117.93	0.9851	0.98606	0.93998
																8124.32	0.98435	0.98549	0.93826
																8130.72	0.98359	0.98469	0.93655
																8137.16	0.98288	0.98347	0.93494
																8143.37	0.98236	0.9823	0.93327
																8149.6	0.9816	0.98097	0.93153
																8155.84	0.98087	0.97974	0.92978
																8162.09	0.98015	0.97878	0.92796
																8168.6	0.97937	0.97814	0.92606
																8175.09	0.97837	0.97775	0.92407
																8181.6	0.97788	0.9778	0.92191
																8188.13	0.97718	0.97751	0.91985
																8194.43	0.97619	0.97715	0.91783
																8200.74	0.97523	0.97627	0.91586
																8207.3	0.97445	0.97516	0.91372
																8213.86	0.97343	0.97408	0.91151
																8220.19	0.97265	0.97342	0.90936
																8226.76	0.97157	0.97249	0.90696
																8233.34	0.97064	0.97142	0.90468
																8239.91	0.96962	0.97049	0.90243
																8246.53	0.9687	0.96936	0.90006
																8252.9	0.96753	0.96845	0.89799
																8259.28	0.96661	0.96714	0.89579
																8265.67	0.9654	0.96631	0.8935
																8272.32	0.96456	0.96563	0.89113
																8278.96	0.96324	0.96443	0.88867
																8285.6	0.96212	0.9628	0.88626
																8292.26	0.96106	0.96155	0.88379
																8298.93	0.96009	0.96068	0.88125
																8305.63	0.95899	0.95974	0.87885
																8312.09	0.95776	0.95858	0.87637
																8318.55	0.95661	0.95714	0.87379
																8325.28	0.95527	0.95563	0.87123
																8332	0.95415	0.95446	0.86854
																8338.72	0.95299	0.95327	0.86589
																8345.71	0.95215	0.952	0.86306
																8352.72	0.95098	0.95042	0.86013
																8359.76	0.94929	0.94874	0.85718
																8366.55	0.94782	0.94729	0.85429
																8373.6	0.94652	0.94638	0.85124
																8380.89	0.94502	0.94522	0.84802
																8387.94	0.94358	0.94398	0.84489
																8395.04	0.94203	0.94242	0.84168
																8401.91	0.94055	0.94124	0.83857
																8408.78	0.93902	0.9399	0.83545
																8415.92	0.93738	0.93863	0.83215
																8423.05	0.93567	0.93694	0.82883
																8430.2	0.93393	0.93518	0.82559
																8437.38	0.93258	0.93326	0.82226
																8444.59	0.93112	0.93084	0.81882
																8451.81	0.92948	0.92845	0.81537
																8459.01	0.92755	0.92635	0.8119
																8466.23	0.9258	0.92447	0.80836
																8473.44	0.92396	0.92297	0.80478
																8480.71	0.92225	0.92135	0.80117
																8487.72	0.92058	0.92013	0.79768
																8494.74	0.91882	0.91821	0.79414
																8502.03	0.91691	0.91644	0.79037
																8509.55	0.91497	0.91442	0.78645
																8517.11	0.91288	0.91233	0.78252
																8524.18	0.911	0.91046	0.77879
																8531.26	0.90913	0.9088	0.77505
																8538.61	0.90716	0.90653	0.77113
																8545.95	0.90511	0.90436	0.76714
																8553.3	0.90312	0.90236	0.76308
																8560.66	0.901	0.90058	0.75903
																8568.07	0.89897	0.89827	0.75485
																8575.49	0.89681	0.89601	0.75062
																8582.92	0.89457	0.89389	0.74643
																8590.34	0.89249	0.892	0.74221
																8597.76	0.89014	0.88995	0.73797
																8605.22	0.88794	0.8877	0.73362
																8612.68	0.88577	0.88544	0.72927

## Sheet: Figure 3 a-e
Figure 3a	In situ XRD of the reduction process of Mg(Fe0.5Co0.5)2O4												Figure 3b	phase composition transformations during reduction						Figure 3e	EDS spectra collected at Area #1 and #2
2Theta	Prior to reduction	2Theta	200°C	2Theta	346°C	2Theta	393°C	2Theta	600°C	2Theta	600°C for 5h			Ratio (%)						Energy (keV)	Intensity (Counts)
20	41	20	36	20	40	20	39	20	44	20	31			MgFeCoO4	(Mg,Co,Fe)O	(Fe,Co)-bcc					Area#2	Area#1
20.02	49	20.02	30	20.02	38	20.02	34	20.02	50	20.02	38		prior red	68.99	31.01		--			-0.47768	0	0
20.04	40	20.04	40	20.04	39	20.04	48	20.04	35	20.04	34		200°C	71.22	28.78		--			-0.47268	0	0
20.06	50	20.06	47	20.06	43	20.06	44	20.06	26	20.06	47		346°C	36.01	63.99					-0.46769	0	0
20.08	41	20.08	48	20.08	42	20.08	38	20.08	35	20.08	43		393°C	15.43	84.57					-0.46269	0	0
20.1	45	20.1	49	20.1	37	20.1	38	20.1	28	20.1	45		600°C		66.17	33.83				-0.45769	0	0
20.12	37	20.12	39	20.12	38	20.12	38	20.12	37	20.12	29		600°C for 5h		55.64	44.36				-0.4527	0	0
20.14	39	20.14	37	20.14	37	20.14	33	20.14	38	20.14	33									-0.4477	0	0
20.16	50	20.16	42	20.16	30	20.16	42	20.16	34	20.16	39		Figure 3c inset	metal particle size distribution						-0.4427	0	0
20.18	44	20.18	37	20.18	41	20.18	44	20.18	25	20.18	41		Counts	particle size (nm)						-0.43771	0	0
20.2	38	20.2	48	20.2	43	20.2	33	20.2	54	20.2	36		1	29.09						-0.43271	0	0
20.22	43	20.22	38	20.22	35	20.22	37	20.22	39	20.22	34		2	12.88		Average particle size (nm)	Standard deviation			-0.42771	0	0
20.24	58	20.24	41	20.24	31	20.24	33	20.24	36	20.24	33		3	10.5		13	10.6			-0.42272	0	0
20.26	41	20.26	39	20.26	54	20.26	44	20.26	35	20.26	40		4	8.27		dispersion (%)				-0.41772	0	0
20.28	34	20.28	49	20.28	41	20.28	45	20.28	39	20.28	39		5	12.15		3.2				-0.41272	0	0
20.3	39	20.3	34	20.3	37	20.3	50	20.3	29	20.3	37		6	11.05						-0.40773	0	0
20.32	43	20.32	45	20.32	35	20.32	47	20.32	34	20.32	37		7	19.59						-0.40273	0	0
20.34	45	20.34	37	20.34	52	20.34	44	20.34	33	20.34	46		8	17.75						-0.39773	0	0
20.36	46	20.36	55	20.36	46	20.36	42	20.36	42	20.36	32		9	14.06						-0.39274	0	0
20.38	54	20.38	42	20.38	39	20.38	39	20.38	36	20.38	31		10	17.42						-0.38774	0	0
20.4	44	20.4	42	20.4	37	20.4	46	20.4	35	20.4	30		11	16.02						-0.38274	0	0
20.42	44	20.42	44	20.42	43	20.42	50	20.42	34	20.42	43		12	9.52						-0.37775	0	0
20.44	45	20.44	37	20.44	36	20.44	43	20.44	48	20.44	42		13	11.08						-0.37275	0	0
20.46	57	20.46	44	20.46	40	20.46	48	20.46	40	20.46	39		14	8.81						-0.36775	0	0
20.48	44	20.48	36	20.48	37	20.48	40	20.48	44	20.48	45		15	5.7						-0.36276	0	0
20.5	51	20.5	43	20.5	47	20.5	35	20.5	47	20.5	26		16	6.96						-0.35776	0	0
20.52	43	20.52	50	20.52	51	20.52	41	20.52	46	20.52	36		17	4.09						-0.35276	0	0
20.54	47	20.54	50	20.54	40	20.54	39	20.54	53	20.54	24		18	6.6						-0.34777	0	0
20.56	40	20.56	28	20.56	46	20.56	40	20.56	39	20.56	36		19	5.5						-0.34277	0	0
20.58	40	20.58	45	20.58	54	20.58	37	20.58	42	20.58	44		20	8						-0.33777	0	0
20.6	46	20.6	28	20.6	45	20.6	49	20.6	47	20.6	34		21	15.51						-0.33278	0	0
20.62	45	20.62	58	20.62	51	20.62	41	20.62	40	20.62	43		22	16.67						-0.32778	0	0
20.64	44	20.64	30	20.64	50	20.64	52	20.64	46	20.64	28		23	8.57						-0.32278	0	0
20.66	44	20.66	38	20.66	41	20.66	36	20.66	39	20.66	39		24	14.5						-0.31779	0	0
20.68	34	20.68	42	20.68	55	20.68	54	20.68	36	20.68	48		25	8.19						-0.31279	0	0
20.7	49	20.7	45	20.7	39	20.7	47	20.7	43	20.7	44		26	12.52						-0.30779	0	0
20.72	54	20.72	44	20.72	52	20.72	57	20.72	44	20.72	43		27	25.97						-0.3028	0	0
20.74	39	20.74	39	20.74	37	20.74	54	20.74	39	20.74	44		28	35.35						-0.2978	0	0
20.76	44	20.76	38	20.76	49	20.76	48	20.76	37	20.76	36		29	6.57						-0.2928	0	0
20.78	43	20.78	48	20.78	42	20.78	42	20.78	38	20.78	40		30	11.99						-0.28781	0	0
20.8	49	20.8	36	20.8	56	20.8	46	20.8	45	20.8	38		31	13.4						-0.28281	0	0
20.82	48	20.82	40	20.82	53	20.82	36	20.82	49	20.82	53		32	14.92						-0.27781	0	0
20.84	41	20.84	43	20.84	60	20.84	38	20.84	47	20.84	46		33	6.48						-0.27282	0	0
20.86	55	20.86	37	20.86	42	20.86	36	20.86	39	20.86	41		34	7.64						-0.26782	0	0
20.88	44	20.88	39	20.88	51	20.88	37	20.88	47	20.88	47		35	9.05						-0.26282	0	0
20.9	59	20.9	52	20.9	59	20.9	46	20.9	43	20.9	40		36	14.21						-0.25782	0	0
20.92	43	20.92	41	20.92	50	20.92	43	20.92	41	20.92	52		37	7.69						-0.25283	0	0
20.94	40	20.94	45	20.94	60	20.94	57	20.94	44	20.94	53		38	7.82						-0.24783	0	0
20.96	35	20.96	49	20.96	54	20.96	59	20.96	50	20.96	45		39	8.91						-0.24284	0	0
20.98	43	20.98	53	20.98	50	20.98	48	20.98	46	20.98	45		40	14.76						-0.23784	0	0
21	33	21	50	21	49	21	61	21	50	21	40		41	15.54						-0.23284	0	0
21.02	43	21.02	41	21.02	56	21.02	49	21.02	38	21.02	35		42	17.66						-0.22784	0	0
21.04	43	21.04	48	21.04	42	21.04	51	21.04	44	21.04	45		43	9.03						-0.22285	0	0
21.06	59	21.06	28	21.06	39	21.06	48	21.06	45	21.06	50		44	9.56						-0.21785	0	0
21.08	50	21.08	52	21.08	38	21.08	45	21.08	38	21.08	43		45	10.63						-0.21285	0	0
21.1	49	21.1	48	21.1	38	21.1	50	21.1	40	21.1	46		46	11.96						-0.20786	0	0
21.12	44	21.12	53	21.12	34	21.12	48	21.12	49	21.12	44		47	5.44						-0.20286	0	0
21.14	55	21.14	35	21.14	56	21.14	52	21.14	52	21.14	35		48	9.28						-0.19786	0	0
21.16	55	21.16	41	21.16	55	21.16	50	21.16	53	21.16	57		49	6.82						-0.19287	0	0
21.18	58	21.18	52	21.18	38	21.18	46	21.18	50	21.18	49		50	7.51						-0.18787	0	0
21.2	53	21.2	55	21.2	49	21.2	55	21.2	40	21.2	51		51	7.95						-0.18287	0	0
21.22	48	21.22	54	21.22	62	21.22	46	21.22	34	21.22	33		52	9.45						-0.17788	0	0
21.24	44	21.24	43	21.24	54	21.24	55	21.24	37	21.24	43		53	7.03						-0.17288	0	0
21.26	34	21.26	38	21.26	69	21.26	42	21.26	47	21.26	39		54	8.09						-0.16788	0	0
21.28	39	21.28	45	21.28	36	21.28	48	21.28	43	21.28	45		55	12.55						-0.16289	0	0
21.3	54	21.3	43	21.3	49	21.3	45	21.3	58	21.3	46		56	16.27						-0.15789	0	0
21.32	28	21.32	38	21.32	52	21.32	41	21.32	38	21.32	42		57	14.79						-0.15289	0	0
21.34	34	21.34	47	21.34	37	21.34	43	21.34	50	21.34	43		58	6.43						-0.1479	0	0
21.36	47	21.36	37	21.36	50	21.36	45	21.36	39	21.36	40		59	8.02						-0.1429	0	0
21.38	39	21.38	46	21.38	36	21.38	45	21.38	35	21.38	39		60	14.71						-0.1379	0	0
21.4	47	21.4	31	21.4	46	21.4	51	21.4	46	21.4	36		61	6.22						-0.13291	0	0
21.42	40	21.42	38	21.42	41	21.42	50	21.42	43	21.42	44		62	7.74						-0.12791	0	0
21.44	43	21.44	42	21.44	55	21.44	33	21.44	36	21.44	44		63	13.48						-0.12291	0	0
21.46	34	21.46	43	21.46	49	21.46	53	21.46	48	21.46	41		64	13.21						-0.11792	0	0
21.48	31	21.48	48	21.48	40	21.48	42	21.48	63	21.48	56		65	12.73						-0.11292	0	0
21.5	37	21.5	49	21.5	39	21.5	44	21.5	40	21.5	47		66	13.28						-0.10792	0	0
21.52	38	21.52	53	21.52	38	21.52	58	21.52	45	21.52	55		67	11.36						-0.10293	0	0
21.54	37	21.54	33	21.54	43	21.54	31	21.54	57	21.54	42		68	10.57						-0.09793	0	0
21.56	38	21.56	51	21.56	40	21.56	37	21.56	43	21.56	42		69	4.55						-0.09293	0	0
21.58	43	21.58	43	21.58	50	21.58	41	21.58	35	21.58	46		70	5.94						-0.08794	0	0
21.6	52	21.6	46	21.6	54	21.6	45	21.6	40	21.6	52		71	13.74						-0.08294	0	0
[truncated: 4,016 more rows]

## Sheet: Figure 3 g-i
Figure 3g	XRD patterns of the freshly reduced Fe/MgO and the spent Fe/MgO catalyst after reaction condition								Figure 3h	XANES spectra at the Fe K-edge of Mg(Fe0.5Co0.5)2O4						Figure 3i	EXAFS spectra in R-space at Fe K-edge of Mg(Fe0.5Co0.5)2O4
[truncated: 4,728 more rows]

[truncated: 26 more sheets: Figure 4 a-d, Supplementary Figure 1 a-d, Supplementary Figure 2 a-b, Supplementary Figure 3, Supplementary Figure 5, Supplementary Figure 6, Supplementary Figure 7, Supplementary Figure 8, Supplementary Figure 9a, Supplementary Figure 9b, Supplementary Figure 10, Supplementary Figure 11b, Supplementary Figure 12, Supplementary Figure 13, Supplementary Figure 14, Supplementary Figure 15, Supplementary Figure 16, Supplementary Figure 17, Supplementary Figure 18, Supplementary Figure 19 …]
